# Supplementary material for: Echinocandin tolerance and persistence in vitro are regulated by calcineurin signaling in Candida glabrata
Source: mBio. 2025 Dec 5;17(1):e02546-25. doi: 10.1128/mbio.02546-25 (PMC12802179; doi:10.1128/mbio.02546-25)
Supplement: Table S1 — Tn-seq analysis of all genes. [file mbio.02546-25-s0002.xlsx]

## Sheet: Sheet1
TABLE S1 Harrington et al
	CgORF	C. glabrata systematic name
	CgGENE	C. glabrata common name
	CgESS	essentiality score from Gale et al 2020
	Cg-to-Sc	orthology between species
	Anc	ancestral gene name
	ScORF	S. cerevisiae systematic name
	ScGENE	S. cerevisiae common name
	Sc descr.	S. cerevisiae short description
	reads/gene	Tn-seq reads that map to each gene (normalized)
	tol/per Z-score	tolerance/persistence Z-scores
	resistance Z-score	values from Nickels et al 2025
	MF	micafungin at 0, 4, 8, or 64 ng/mL
	Group	mitochondrial and other groups used for Fig. 2
									reads/gene (norm.)		tol/per Z-score	resistance Z-score
Line	CgORF	CgGENE	CgESS	Cg-to-Sc	Anc	ScORF	ScGENE	Sc descr.	0 hr @ 64MF	6 hr @ 64MF	6 hr v. 0 hr	4MF v. 0MF	8MF v. 0MF	Group
1	CAGL0E06248g	RCN1	0	1-to-1	Anc_5.281	YKL159C	RCN1	Protein involved in calcineurin regulation during calcium signaling; has similarity to H. sapiens DSCR1 which is found in the Down Syndrome candidate region	209.688	51.6303	-4.17288	2.11166	1.01344	calcineurin
2	CAGL0L00605g	CNB1	0.125	1-to-1	Anc_4.292	YKL190W	CNB1	Calcineurin B; regulatory subunit of calcineurin, a Ca++/calmodulin-regulated type 2B protein phosphatase which regulates Crz1p (stress-response transcription factor); other calcineurin subunit encoded by CNA1 and/or CMP1; regulates function of Aly1p alpha-arrestin; myristoylation by Nmt1p reduces calcineurin activity in response to submaximal Ca signals, is needed to prevent constitutive phospha…	61.3124	1.03261	-3.53864	0.931528	-0.0480199	calcineurin
3	CAGL0D06050g		0	2-to-2	Anc_1.495	YJR054W	KCH1	Potassium transporter that mediates K+ influx; activates high-affinity Ca2+ influx system (HACS) during mating pheromone response; expression up-regulated in response to alpha factor; localized to sites of polarized growth; member of a fungal-specific gene family; potential Cdc28p substrate; KCH1 has a paralog, PRM6, that arose from the whole genome duplication	1043.54	641.248	-3.11882	1.19709	-0.159992	calcineurin
4	CAGL0I08085g		0	1-to-1	Anc_3.144	YOL071W	SDH5	Subunit of succinate dehydrogenase; complex couples succinate oxidation to ubiquinone reduction; required for FAD cofactor attachment to Sdh1p; mutations in human ortholog PGL2 are associated with neuroendocrine tumors (paraganglioma)	2067.45	1209.18	-4.12311	-3.64184	15.2353	mitochondria
5	CAGL0D05808g		0	1-to-1	Anc_5.218	YLL001W	DNM1	Dynamin-related GTPase involved in mitochondrial organization; required for mitochondrial fission and morphology; assembles on the cytoplasmic face of mitochondrial tubules at sites at which division will occur; also participates in endocytosis and regulating peroxisome abundance	1665.25	1026.41	-3.54076	7.6355	3.5144	mitochondria
6	CAGL0C04257g		0.005	1-to-1	Anc_3.202	YBR003W	COQ1	Hexaprenyl pyrophosphate synthetase; catalyzes the first step in ubiquinone (coenzyme Q) biosynthesis	286.942	115.652	-3.41942	3.77327	26.1955	mitochondria
7	CAGL0G08712g		0	1-to-1	Anc_2.237	YIL125W	KGD1	Subunit of the mitochondrial alpha-ketoglutarate dehydrogenase complex; catalyzes a key step in the tricarboxylic acid (TCA) cycle, the oxidative decarboxylation of alpha-ketoglutarate to form succinyl-CoA	533.418	268.477	-3.41117	-0.332134	-1.66719	mitochondria
8	CAGL0L05280g		0.17	1-to-1	Anc_2.644	YKL087C	CYT2	Cytochrome c1 heme lyase; involved in maturation of cytochrome c1, which is a subunit of the mitochondrial ubiquinol-cytochrome-c reductase; links heme covalently to apocytochrome c1	78.4799	12.3913	-3.16211	1.52304	0.986268	mitochondria
9	CAGL0B02475g	PHO84	0	1-to-1	Anc_8.858	YML123C	PHO84	High-affinity inorganic phosphate (Pi) transporter; also low-affinity manganese transporter; regulated by Pho4p and Spt7p; mutation confers resistance to arsenate; exit from the ER during maturation requires Pho86p; cells overexpressing Pho84p accumulate heavy metals but do not develop symptoms of metal toxicity	1017.79	41.3042	-12.641	-1.51564	0.600252
10	CAGL0G03509g		0.035	2-to-2	Anc_7.413	YER114C	BOI2	Protein implicated in polar growth, functionally redundant with Boi1p; interacts with bud-emergence protein Bem1p; contains an SH3 (src homology 3) domain and a PH (pleckstrin homology) domain; BOI2 has a paralog, BOI1, that arose from the whole genome duplication	131.209	18.5869	-4.16194	-3.43286	-2.36863	target?
11	CAGL0H05665g	GLR1	0	1-to-1	Anc_8.568	YPL091W	GLR1	Cytosolic and mitochondrial glutathione oxidoreductase; converts oxidized glutathione to reduced glutathione; cytosolic Glr1p is the main determinant of the glutathione redox state of the mitochondrial intermembrane space; mitochondrial Glr1p has a role in resistance to hyperoxia; protein abundance increases in response to DNA replication stress	166.77	1.03261	-5.68331	2.08378	3.96386
12	CAGL0C01507g		0	1-to-1	Anc_6.172	YPL179W	PPQ1	Protein phosphatase that regulates the mating response; negatively regulates the MAP kinase signaling cascade during mating; member of the serine/threonine phosphatase PP1 family	307.788	77.4454	-4.85391	2.13932	5.86935
13	CAGL0L02123g	SNF5	0.055	1-to-1	Anc_2.523	YBR289W	SNF5	Subunit of the SWI/SNF chromatin remodeling complex; involved in transcriptional regulation; functions interdependently in transcriptional activation with Snf2p and Snf6p; relocates to the cytosol under hypoxic conditions	118.946	8.26084	-4.58046	-0.324839	10.4339
14	CAGL0L09042g		0	1-to-1	Anc_8.090	YPL001W	HAT1	Catalytic subunit of the Hat1p-Hat2p histone acetyltransferase complex; uses the cofactor acetyl coenzyme A to acetylate free nuclear and cytoplasmic histone H4; involved in telomeric silencing and DNA double-strand break repair	7260.62	4824.33	-4.11987	2.02397	7.01942
15	CAGL0J09108g		0.03	1-to-1	Anc_7.305	YDL190C	UFD2	Ubiquitin chain assembly factor (E4); cooperates with a ubiquitin-activating enzyme (E1), a ubiquitin-conjugating enzyme (E2), and a ubiquitin protein ligase (E3) to conjugate ubiquitin to substrates; also functions as an E3	112.815	15.4891	-3.91105	1.84476	2.10206
16	CAGL0J09504g	MET12	0	1-to-1	Anc_8.474	YPL023C	MET12	Protein with MTHFR activity in vitro; null mutant has no phenotype and is prototrophic for methionine; MET13 encodes major isozyme of methylenetetrahydrofolate reductase (MTHFR)	117.72	17.5543	-3.89898	-2.02284	-0.233167
17	CAGL0F05731g		0.03	1-to-1	Anc_8.385	YDR183W	PLP1	Protein that interacts with CCT (chaperonin containing TCP-1) complex; has a role in actin and tubulin folding; has weak similarity to phosducins, which are G-protein regulators	133.661	25.8151	-3.79396	0.184161	-0.351724
18	CAGL0E04620g	PST1	0	2-to-2	Anc_3.302	YDR055W	PST1	Cell wall protein that contains a putative GPI-attachment site; secreted by regenerating protoplasts; up-regulated by activation of the cell integrity pathway, as mediated by Rlm1p; upregulated by cell wall damage via disruption of FKS1; PST1 has a paralog, ECM33, that arose from the whole genome duplication	618.029	311.847	-3.58071	0.231862	-0.532338
19	CAGL0B03069g	TAL1	0.01	2-to-2	Anc_4.188	YLR354C	TAL1	Transaldolase, enzyme in the non-oxidative pentose phosphate pathway; converts sedoheptulose 7-phosphate and glyceraldehyde 3-phosphate to erythrose 4-phosphate and fructose 6-phosphate; TAL1 has a paralog, NQM1, that arose from the whole genome duplication	85.8374	10.3261	-3.54781	-2.56406	-1.90824
20	CAGL0G03597g	SHO1	0	1-to-1	Anc_7.419	YER118C	SHO1	Transmembrane osmosensor for filamentous growth and HOG pathways; involved in activation of the Cdc42p- and MAP kinase-dependent filamentous growth pathway and the high-osmolarity glycerol (HOG) response pathway; phosphorylated by Hog1p; interacts with Pbs2p, Msb2p, Hkr1p, and Ste11p	127.53	27.8804	-3.53224	2.25292	3.01338
21	CAGL0G00308g	SCW4	0	2-to-2	Anc_5.015	YGR279C	SCW4	Cell wall protein with similarity to glucanases; scw4 scw10 double mutants exhibit defects in mating; SCW4 has a paralog, SCW10, that arose from the whole genome duplication	296.752	117.717	-3.51538	2.11257	6.58257
22	CAGL0H09350g		0	1-to-1	Anc_5.190	YGR184C	UBR1	E3 ubiquitin ligase (N-recognin); heterodimerizes with Rad6p to ubiquitinate substrates in the N-end rule pathway; role in endoplasmic reticulum-associated protein degradation (ERAD) in the absence of canonical ER membrane ligases or after stress; major role in targeting misfolded cytosolic proteins for degradation; regulates peptide transport via Cup9p ubiquitination; mutation in human UBR1 caus…	711.224	383.097	-3.43524	2.18059	1.4812
23	CAGL0F06677g	GPA1	0	1-to-1	Anc_2.643	YHR005C	GPA1	Subunit of the G protein involved in pheromone response; GTP-binding alpha subunit of the heterotrimeric G protein; negatively regulates the mating pathway by sequestering G(beta)gamma and by triggering an adaptive response; activates Vps34p at the endosome; protein abundance increases in response to DNA replication stress	118.946	25.8151	-3.43163	-0.0918609	-1.59409
24	CAGL0H01507g		0.625	2-to-2	Anc_5.322	YDR303C	RSC3	Component of the RSC chromatin remodeling complex; essential gene required for maintenance of proper ploidy and regulation of ribosomal protein genes and the cell wall/stress response; RSC3 has a paralog, RSC30, that arose from the whole genome duplication	190.069	61.9563	-3.39867	1.47432	1.40667
25	CAGL0B02629g		0.07	2-to-2	Anc_8.484	YDR251W	PAM1	Essential protein of unknown function; exhibits variable expression during colony morphogenesis; overexpression permits survival without protein phosphatase 2A, inhibits growth, and induces a filamentous phenotype; PAM1 has a paralog, SVL3, that arose from the whole genome duplication	263.643	105.326	-3.33025	-1.33964	-0.567835
26	CAGL0E02849g		0	1-to-1	Anc_4.096	YBL011W	SCT1	Glycerol 3-phosphate/dihydroxyacetone phosphate sn-1 acyltransferase; dual substrate-specific acyltransferase of the glycerolipid biosynthesis pathway; prefers 16-carbon fatty acids; similar to Gpt2p; gene is constitutively transcribed	616.803	329.401	-3.3137	4.78963	10.8233
27	CAGL0M00352g		0.005	1-to-1	Anc_4.373	YJR138W	IML1	GTPase-activating protein (GAP), subunit of SEA and Iml1p complexes; SEA (Seh1-associated) complex is a coatomer-related complex that associates dynamically with the vacuole; Iml1p complex (Iml1p-Npr2p-Npr3p) is required for non-nitrogen-starvation (NNS)-induced autophagy; localized to either pre-autophagosomal structures (PAS) or non-PAS structures during NNS-induced autophagy;	220.725	81.5758	-3.30308	1.62342	-1.08893
28	CAGL0A04389g		0.015	1-to-1	Anc_7.382	YBL059C-A	CMC2	Protein involved in respiratory chain complex assembly or maintenance; protein of the mitochondrial intermembrane space; contains twin Cx9C motifs that can form coiled coil-helix-coiled-coil helix fold	144.697	41.3042	-3.27553	1.54286	-1.53149
29	CAGL0I05082g		0.06	2-to-1	Anc_7.370			0	83.3849	13.4239	-3.23628	-1.65983	-1.98326
30	CAGL0J09834g		0.05	1-to-1	Anc_3.385	YBR125C	PTC4	Cytoplasmic type 2C protein phosphatase (PP2C); identified as a high-copy number suppressor of cnb1 mpk1 synthetic lethality; overexpression decreases high-osmolarity induced Hog1p phosphorylation and kinase activity	71.1224	9.29345	-3.17521	-1.53244	-1.32996
31	CAGL0A04345g		0.195	1-to-1	Anc_7.377	YBL058W	SHP1	UBX (ubiquitin regulatory X) domain-containing protein; regulates Glc7p phosphatase activity and interacts with Cdc48p; interacts with ubiquitylated proteins in vivo and is required for degradation of a ubiquitylated model substrate	117.72	29.9456	-3.17403	-1.42172	-1.12863
32	CAGL0G08338g		0.005	1-to-1	Anc_8.400	YLR241W		Putative protein of unknown function; may be involved in detoxification	133.661	38.2064	-3.15855	0.162463	1.59005
33	CAGL0L06006g		0.165	1-to-1	Anc_8.141	YGL180W	ATG1	Protein serine/threonine kinase; required for vesicle formation in autophagy and the cytoplasm-to-vacuole targeting (Cvt) pathway; structurally required for phagophore assembly site formation; during autophagy forms a complex with Atg13p and Atg17p; essential for cell cycle progression from G2/M to G1 under nitrogen starvation	138.566	41.3042	-3.13194	0.592061	2.08052
34	CAGL0L12298g		0.94	1-to-1	Anc_8.265	YDR113C	PDS1	Securin; inhibits anaphase by binding separin Esp1p; blocks cyclin destruction and mitotic exit, essential for meiotic progression and mitotic cell cycle arrest; localization is cell-cycle dependent and regulated by Cdc28p phosphorylation	52.7287	3.09782	-3.12634	0.473643	-0.107636
35	CAGL0F03443g		0.975	1-to-1	Anc_8.832	YMR274C	RCE1	Type II CAAX prenyl protease; involved in the proteolysis and maturation of Ras and the a-factor mating pheromone	94.4211	20.6521	-3.07207	-1.53286	-1.41109
36	CAGL0J06996g		0	1-to-1	Anc_8.605	YPL115C	BEM3	Rho GTPase activating protein (RhoGAP); involved in control of the cytoskeleton organization; targets the essential Rho-GTPase Cdc42p, which controls establishment and maintenance of cell polarity, including bud-site assembly	180.259	66.0868	-3.04989	-0.187932	-0.766934
	CAGL0I10147g	PWP1	0.67	1-to-0	0			0	844.885	465.705	-3.51239	-2.0603	-3.2692
	CAGL0F08437g		0.005	1-to-1	Anc_5.042	YGR263C	SAY1	Sterol deacetylase; component of the sterol acetylation/deacetylation cycle along with Atf2p; integral membrane protein with active site in the ER lumen; green fluorescent protein (GFP)-fusion protein localizes to the endoplasmic reticulum	100.552	24.7825	-2.99759	-3.19252	-3.3989
	CAGL0I08195g		0.015	1-to-1	Anc_7.496	YER020W	GPA2	Nucleotide binding alpha subunit of the heterotrimeric G protein; interacts with the receptor Gpr1p, has signaling role in response to nutrients; green fluorescent protein (GFP)-fusion protein localizes to the cell periphery	106.684	18.5869	-3.54571	-3.51394	-3.48548
	CAGL0K09922g		0.07	1-to-1	Anc_7.027	YOR359W	VTS1	Flap-structured DNA-binding and RNA-binding protein; stimulates deadenylation-dependent mRNA degradation mediated by the CCR4-NOT deadenylase complex; member of the Smaug (Smg) family of post-transcriptional regulators which bind RNA through a conserved sterile alpha motif (SAM) domain that interacts with Smg recognition element (SREs) containing transcripts; stimulates Dna2p endonuclease activity	88.2899	18.5869	-3.02397	-4.07876	-3.84285
	CAGL0E02409g		0	1-to-1	Anc_6.033	YOL007C	CSI2	Protein of unknown function; green fluorescent protein (GFP)- fusion protein localizes to the mother side of the bud neck and the vacuole; YOL007C is not an essential gene	291.847	72.2824	-4.78701	-5.42028	-3.86528
	CAGL0E01287g		0	1-to-1	Anc_8.329	YDR148C	KGD2	Dihydrolipoyl transsuccinylase; component of the mitochondrial alpha-ketoglutarate dehydrogenase complex, which catalyzes the oxidative decarboxylation of alpha-ketoglutarate to succinyl-CoA in the TCA cycle; phosphorylated	290.621	112.554	-3.55918	-1.1886	-3.89727	mitochondria
	CAGL0I08437g		0.005	2-to-1	Anc_7.519			0	221.951	91.9019	-3.00323	-3.60627	-4.64387
	CAGL0G01496g	COG6	0.035	1-to-1	Anc_2.273	YNL041C	COG6	Component of the conserved oligomeric Golgi complex; a cytosolic tethering complex (Cog1p through Cog8p) that functions in protein trafficking to mediate fusion of transport vesicles to Golgi compartments	218.272	71.2498	-3.60213	-5.05053	-5.00759
	CAGL0K05709g		0	1-to-2	Anc_1.052	YDR507C	GIN4	Protein kinase involved in bud growth and assembly of the septin ring; proposed to have kinase-dependent and kinase-independent activities; undergoes autophosphorylation; similar to Hsl1p; GIN4 has a paralog, KCC4, that arose from the whole genome duplication	304.11	107.391	-3.90434	-3.22422	-5.00964
	CAGL0B02321g		0	1-to-1	Anc_8.842	YML115C	VAN1	Component of the mannan polymerase I; complex contains Van1p and Mnn9p and is involved in the first steps of mannan synthesis; mutants are vanadate-resistant	91.9686	7.22824	-3.97391	-5.03407	-5.05697
	CAGL0K02915g		0	1-to-1	Anc_2.526	YHR002W	LEU5	Mitochondrial carrier protein; involved in the accumulation of CoA in the mitochondrial matrix; homolog of human Graves disease protein; does not encode an isozyme of Leu4p, as first hypothesized	399.757	134.239	-4.51576	-4.74196	-5.51539
	CAGL0G05918g		0	1-to-1	Anc_2.094	YHR142W	CHS7	Protein of unknown function; may be involved in chitin biosynthesis by regulation of Chs3p export from the ER; relocalizes from bud neck to ER upon DNA replication stress	141.019	30.9782	-3.69016	-6.788	-5.58239
	CAGL0K10494g		0.095	1-to-1	Anc_1.369	YFR010W	UBP6	Ubiquitin-specific protease; situated in the base subcomplex of the 26S proteasome, releases free ubiquitin from branched polyubiquitin chains; negatively regulates degradation of ubiquitinated proteins by the proteasome; works in opposition to Hul5p polyubiquitin elongation activity; mutant has aneuploidy tolerance	224.403	89.8367	-3.11046	-5.70741	-5.65954
	CAGL0K04147g		0	2-to-2	Anc_4.182	YGR038W	ORM1	Protein of unknown function; evolutionarily conserved, required for resistance to agents that induce unfolded protein response; Orm1p and Orm2p together control membrane biogenesis by coordinating lipid homeostasis with protein quality control; ORM1 has a paralog, ORM2, that arose from the whole genome duplication	268.548	110.489	-3.26722	-5.49316	-6.22401
	CAGL0L02827g		0.005	1-to-1	Anc_8.623	YOR208W	PTP2	Phosphotyrosine-specific protein phosphatase; involved in the inactivation of mitogen-activated protein kinase (MAPK) during osmolarity sensing; dephosporylates Hog1p MAPK and regulates its localization; localized to the nucleus	129.982	36.1412	-3.1681	-6.25485	-6.23186
	CAGL0H08547g		0	1-to-1	Anc_3.331	YPR051W	MAK3	Catalytic subunit of the NatC type N-terminal acetyltransferase; involved in subcellular targeting of select N-terminally acetylated substrates to the Golgi apparatus (Arl3p and Grh1p) and the inner nuclear membrane (Trm1p); required for replication of dsRNA virus	194.973	59.8911	-3.57222	-6.11763	-6.30927
	CAGL0C04477g	MED2	0.005	1-to-1	Anc_3.214	YDL005C	MED2	Subunit of the RNA polymerase II mediator complex; associates with core polymerase subunits to form the RNA polymerase II holoenzyme; essential for transcriptional regulation; relocalizes to the cytosol in response to hypoxia	221.951	84.6737	-3.2266	-7.51591	-6.97508
	CAGL0K03377g		0	2-to-2	Anc_2.450	YMR102C	LAF1	Protein of unknown function; transcription is activated by paralogous transcription factors Yrm1p and Yrr1p along with genes involved in multidrug resistance; mutant shows increased resistance to azoles; not an essential gene; YMR102C has a paralog, DGR2, that arose from the whole genome duplication	160.639	23.7499	-4.51305	-7.91729	-7.0183
	CAGL0B04147g		0	2-to-2	Anc_3.430	YPR111W	DBF20	Ser/Thr kinase involved in late nuclear division; one of the mitotic exit network (MEN) proteins; necessary for the execution of cytokinesis; also plays a role in regulating the stability of SWI5 and CLB2 mRNAs; DBF20 has a paralog, DBF2, that arose from the whole genome duplication	128.756	38.2064	-3.03855	-7.50532	-7.09332
	CAGL0D06622g		0	2-to-2	Anc_4.039	YLL021W	SPA2	Component of the polarisome; functions in actin cytoskeletal organization during polarized growth; acts as a scaffold for Mkk1p and Mpk1p cell wall integrity signaling components; potential Cdc28p substrate; coding sequence contains length polymorphisms in different strains; SPA2 has a paralog, SPH1, that arose from the whole genome duplication	206.01	52.6629	-4.06307	7.85637	-7.16781
	CAGL0L03498g		0	1-to-1	Anc_1.272	YJL094C	KHA1	Putative K+/H+ antiporter; has a probable role in intracellular cation homeostasis; localized to Golgi vesicles and detected in highly purified mitochondria in high-throughput studies	333.54	152.826	-3.19758	-7.14249	-7.28889
	CAGL0D01364g	CYC8	0.005	1-to-1	Anc_3.367	YBR112C	CYC8	General transcriptional co-repressor; acts together with Tup1p; also acts as part of a transcriptional co-activator complex that recruits the SWI/SNF and SAGA complexes to promoters; can form the prion [OCT+]	236.666	36.1412	-5.31527	-8.05134	-7.42211
	CAGL0H09680g		0	1-to-1	Anc_7.154	YER008C	SEC3	Subunit of the exocyst complex; the exocyst mediates polarized targeting and tethering of post-Golgi secretory vesicles to sites of exocytosis prior to SNARE-mediated fusion; PtdIns[4,5]P2-binding protein that localizes to exocytic sites in a Rho1p-dependent, actin-independent manner, targeting and anchoring the exocyst to the plasma membrane with Exo70p; direct GTP Rho1p effector; required for E…	462.296	243.695	-3.04669	-7.14499	-7.96404
	CAGL0L09020g		0	1-to-1	Anc_8.089	YPL002C	SNF8	Component of the ESCRT-II complex; ESCRT-II is involved in ubiquitin-dependent sorting of proteins into the endosome; appears to be functionally related to SNF7; involved in glucose derepression	1071.74	673.259	-3.01149	-9.41235	-8.02317
	CAGL0K00275g		0	1-to-1	Anc_1.534	YKL213C	DOA1	WD repeat protein required for ubiquitin-mediated protein degradation; forms a complex with Cdc48p; plays a role in controlling cellular ubiquitin concentration; also promotes efficient NHEJ in postdiauxic/stationary phase; facilitates N-terminus-dependent proteolysis of centromeric histone H3 (Cse4p) for faithful chromosome segregation; protein increases in abundance and relocalizes from nucleus…	386.268	129.076	-4.47153	-8.81432	-8.39323
	CAGL0J02200g		0.035	1-to-1	Anc_7.145	YIR001C	SGN1	Cytoplasmic RNA-binding protein; contains an RNA recognition motif (RRM); may have a role in mRNA translation, as suggested by genetic interactions with genes encoding proteins involved in translational initiation	1122.02	599.944	-4.01325	-6.1529	-8.62776
	CAGL0M09999g		0	2-to-2	Anc_3.124	YBR140C	IRA1	GTPase-activating protein; negatively regulates RAS by converting it from the GTP- to the GDP-bound inactive form, required for reducing cAMP levels under nutrient limiting conditions, mediates membrane association of adenylate cyclase; IRA1 has a paralog, IRA2, that arose from the whole genome duplication	6251.41	1991.9	-10.5162	-21.1047	-8.76057
	CAGL0H09812g		0	1-to-1	Anc_3.195	YDR006C	SOK1	Protein of unknown function; overexpression suppresses the growth defect of mutants lacking protein kinase A activity; involved in cAMP-mediated signaling; localized to the nucleus; similar to the mouse testis-specific protein PBS13	1572.05	621.629	-6.28296	-10.5624	-9.0806
	CAGL0L03608g		0	1-to-2	Anc_1.267	YJL099W	CHS6	Member of the ChAPs (Chs5p-Arf1p-binding proteins) family; part of the exomer complex that mediates export of specific cargo proteins, including Chs3p, from the Golgi to the plasma membrane; CHS6 has a paralog, BCH2, that arose from the whole genome duplication	145.924	41.3042	-3.3038	-10.6114	-9.76604
	CAGL0G00858g		0	2-to-2	Anc_4.159	YLR332W	MID2	O-glycosylated plasma membrane protein; acts as a sensor for cell wall integrity signaling and activates the pathway; interacts with Rom2p, a guanine nucleotide exchange factor for Rho1p, and with cell integrity pathway protein Zeo1p; MID2 has a paralog, MTL1, that arose from the whole genome duplication	653.59	245.76	-4.95983	-4.84623	-9.88473	glucan
	CAGL0C00517g		0	1-to-1	Anc_3.399	YBR133C	HSL7	Protein arginine N-methyltransferase; exhibits septin and Hsl1p-dependent bud neck localization and periodic Hsl1p-dependent phosphorylation; required along with Hsl1p for bud neck recruitment, phosphorylation, and degradation of Swe1p; relocalizes away from bud neck upon DNA replication stress	442.676	224.075	-3.165	-8.71964	-10.4942
	CAGL0M10571g		0	2-to-2	Anc_6.317	YNR019W	ARE2	Acyl-CoA:sterol acyltransferase; endoplasmic reticulum enzyme that contributes the major sterol esterification activity in the presence of oxygen; ARE2 has a paralog, ARE1, that arose from the whole genome duplication	740.654	217.88	-6.2096	-8.71124	-11.0731
	CAGL0A04257g		0	2-to-2	Anc_7.372	YBL054W	TOD6	PAC motif binding protein involved in rRNA and ribosome biogenesis; subunit of the RPD3L histone deacetylase complex; Myb-like HTH transcription factor; hypophosphorylated by rapamycin treatment in a Sch9p-dependent manner; TOD6 has a paralog, DOT6, that arose from the whole genome duplication	391.173	147.663	-4.08938	-12.5972	-11.7519
	CAGL0B04389g	CHS3	0	2-to-1	Anc_3.223	YBR023C	CHS3-B	0	437.771	67.1194	-6.88493	-12.1421	-12.0863
	CAGL0E02497g		0	1-to-1	Anc_6.028	YOL003C	PFA4	Palmitoyltransferase with autoacylation activity; required for palmitoylation of amino acid permeases containing a C-terminal Phe-Trp-Cys site; required for modification of Chs3p; member of the DHHC family of putative palmitoyltransferases	2079.72	1147.22	-4.54593	-8.8392	-12.6493
	CAGL0H01727g	EUG1	0	2-to-2	Anc_1.031	YDR518W	EUG1	Protein disulfide isomerase of the endoplasmic reticulum lumen; EUG1 has a paralog, PDI1, that arose from the whole genome duplication; function overlaps with that of Pdi1p; may interact with nascent polypeptides in the ER	214.593	87.7715	-2.99481	0.136243	0.565814
	CAGL0I07909g		0	2-to-2	Anc_3.124	YOL081W	IRA2	GTPase-activating protein; negatively regulates RAS by converting it from the GTP- to the GDP-bound inactive form, required for reducing cAMP levels under nutrient limiting conditions; similar to human neurofibromin; IRA2 has a paralog, IRA1, that arose from the whole genome duplication	4588.62	3335.32	-2.9916	-6.64968	-1.24858
	CAGL0K06897g		0.01	1-to-1	Anc_6.123	YBR225W		Putative protein of unknown function; non-essential gene identified in a screen for mutants affected in mannosylphophorylation of cell wall components	57.6337	6.19563	-2.99125	-2.27841	-2.85218
	CAGL0K03971g		0.015	1-to-1	Anc_4.166	YGR028W	MSP1	Mitochondrial protein involved in mitochondrial protein sorting; putative membrane-spanning ATPase	122.625	36.1412	-2.98427	-2.43601	-1.89753
	CAGL0D05632g		0	1-to-1	Anc_5.205	YLL009C	COX17	Copper metallochaperone that transfers copper to Sco1p and Cox11p; eventual delivery to cytochrome c oxidase; contains twin cysteine-x9-cysteine motifs	291.847	136.304	-2.97069	2.10607	1.41143
	CAGL0K06699g		0	1-to-2	Anc_6.107	YBR214W	SDS24	Protein involved in cell separation during budding; one of two S. cerevisiae homologs (Sds23p and Sds24p) of the S. pombe Sds23 protein, which is implicated in APC/cyclosome regulation; may play an indirect role in fluid-phase endocytosis; protein abundance increases in response to DNA replication stress; SDS24 has a paralog, SDS23, that arose from the whole genome duplication	283.263	131.141	-2.96418	-4.74602	-2.73391
	CAGL0L03201g		0	2-to-2	Anc_1.247	YKR036C	CAF4	WD40 repeat-containing protein associated with the CCR4-NOT complex; interacts in a Ccr4p-dependent manner with Ssn2p; also interacts with Fis1p, Mdv1p and Dnm1p and plays a role in mitochondrial fission; CAF4 has a paralog, MDV1, that arose from the whole genome duplication	171.675	64.0215	-2.94646	-1.20097	-1.57092
	CAGL0L10472g		0.01	2-to-2	Anc_5.670	YOR069W	VPS5	Nexin-1 homolog; required for localizing membrane proteins from a prevacuolar/late endosomal compartment back to late Golgi; structural component of retromer membrane coat complex; forms a retromer subcomplex with Vps17p; required for recruiting the retromer complex to the endosome membranes; VPS5 has a paralog, YKR078W, that arose from the whole genome duplication	106.684	28.913	-2.93573	7.26033	4.24662
	CAGL0F00209g		0.005	1-to-0	0			0	206.01	84.6737	-2.93086	1.33949	-1.09298
	CAGL0M01628g	SAC7	0.005	2-to-2	Anc_5.471	YDR389W	SAC7	GTPase activating protein (GAP) for Rho1p; regulator of a Tor2p-mediated, Rho1p GTPase switch that controls organization of the actin cytoskeleton; negative regulator of the RHO1-PKC1-MAPK cell integrity (CWI) and membrane fluidity homeostasis signaling pathways; potential Cdc28p substrate; SAC7 has a paralog, BAG7, that arose from the whole genome duplication	109.136	30.9782	-2.89203	-3.82316	-3.10728
	CAGL0M04433g	CNH1	0.04	1-to-1	Anc_8.341	YLR138W	NHA1	Na+/H+ antiporter; involved in sodium and potassium efflux through the plasma membrane; required for alkali cation tolerance at acidic pH	69.8962	12.3913	-2.88208	-0.906527	-1.6346
	CAGL0B02211g	CCH1	0.335	1-to-1	Anc_5.113	YGR217W	CCH1	Voltage-gated high-affinity calcium channel; involved in calcium influx in response to some environmental stresses as well as exposure to mating pheromones; interacts and co-localizes with Mid1p, suggesting Cch1p and Mid1p function together	67.4437	11.3587	-2.8807	-0.998563	-1.59409
	CAGL0J02068g		0.005	2-to-1	Anc_7.134	YIL005W	EPS1	ER protein with chaperone and co-chaperone activity; involved in retention of resident ER proteins; has a role in recognizing proteins targeted for ER-associated degradation (ERAD), member of the protein disulfide isomerase family	816.681	502.879	-2.87901	-1.8821	-4.64493
	CAGL0E03201g		0.005	1-to-1	Anc_4.064	YGR157W	CHO2	Phosphatidylethanolamine methyltransferase (PEMT); catalyzes the first step in the conversion of phosphatidylethanolamine to phosphatidylcholine during the methylation pathway of phosphatidylcholine biosynthesis	171.675	66.0868	-2.87125	1.60662	-0.849349
	CAGL0H09746g		0	1-to-1	Anc_7.149	YER005W	YND1	Apyrase with wide substrate specificity; helps prevent inhibition of glycosylation by hydrolyzing nucleoside tri- and diphosphates that inhibit glycotransferases; partially redundant with Gda1p; mediates adenovirus E4orf4-induced toxicity	900.066	564.835	-2.86111	-16.5354	-11.8078
	CAGL0K10318g		0.085	2-to-2	Anc_5.453	YOR127W	RGA1	GTPase-activating protein for polarity-establishment protein Cdc42p; implicated in control of septin organization, pheromone response, and haploid invasive growth; relocalizes from bud neck to cytoplasm upon DNA replication stress; RGA1 has a paralog, RGA2, that arose from the whole genome duplication	53.9549	6.19563	-2.8557	-2.01627	-2.69392
	CAGL0G05225g	DOS1	0.27	1-to-1	Anc_8.187	YDR068W	DOS2	Protein of unknown function; green fluorescent protein (GFP)-fusion protein localizes to the cytoplasm	99.3261	26.8477	-2.8444	-2.32683	-2.16116
	CAGL0G01540g	NCE103	0	1-to-1	Anc_2.275	YNL036W	NCE103	Carbonic anhydrase; metalloenzyme that catalyzes CO2 hydration to bicarbonate, which is an important metabolic substrate, and protons; not expressed under conditions of high CO2, such as inside a growing colony, but transcription is induced in response to low CO2 levels, such as on the colony surface in ambient air; poorly transcribed under aerobic conditions and at an undetectable level under an…	470.879	262.282	-2.83132	-3.17669	1.48848
	CAGL0F08107g	LSC2	0	1-to-1	Anc_5.082	YGR244C	LSC2	Beta subunit of succinyl-CoA ligase; succinyl-CoA ligase is a mitochondrial enzyme of the TCA cycle that catalyzes the nucleotide-dependent conversion of succinyl-CoA to succinate	616.803	364.51	-2.82732	-0.448439	-2.34605
	CAGL0B00990g	HBN1	0.435	2-to-1	Anc_1.049	YCL026C-A	FRM2	Type II nitroreductase, using NADH as reductant; mutants are defective in fatty acid mediated repression of genes involved in fatty acid biosynthesis indicative of a role in lipid signaling; involved in the oxidative stress response; transcription induction by cadmium and selenite indicates a possible role in the metal stress response; expression induced in cells treated with the mycotoxin patulin	193.747	80.5432	-2.82622	1.02976	0.456888
	CAGL0G09911g		0	2-to-1	Anc_7.537	YPR181C	SEC23	GTPase-activating protein, stimulates the GTPase activity of Sar1p; component of the Sec23p-Sec24p heterodimer of the COPII vesicle coat, involved in ER to Golgi transport; substrate of Ubp3/Bre5 complex; ubiquitylated by Ub-ligase Rsp5p; proteasome-mediated degradation of Sec23p is regulated by Cdc48p	88.2899	21.6847	-2.82556	-2.45239	-2.5086
	CAGL0F02057g		0.005	1-to-0	0			0	212.141	91.9019	-2.82253	-0.77744	-1.65939
	CAGL0L04796g		0	1-to-1	Anc_3.464	YPR129W	SCD6	Repressor of translation initiation; binds eIF4G through its RGG domain and inhibits recruitment of the preinitiation complex; also contains an Lsm domain; may have a role in RNA processing; overproduction suppresses null mutation in clathrin heavy chain gene CHC1; forms cytoplasmic foci upon DNA replication stress	150.829	55.7607	-2.80413	-3.64854	-4.17041
	CAGL0F05621g		0.18	1-to-1	Anc_8.396	YDR191W	HST4	Member of the Sir2 family of NAD(+)-dependent protein deacetylases; involved along with Hst3p in silencing at telomeres, cell cycle progression, radiation resistance, genomic stability and short-chain fatty acid metabolism	64.9912	11.3587	-2.79557	-1.08862	-0.778957
	CAGL0E03542g		0	2-to-2	Anc_4.039	YLR313C	SPH1	Protein involved in shmoo formation and bipolar bud site selection; localizes to sites of polarized growth in a cell cycle dependent- and Spa2p-dependent manner, interacts with MAPKKs Mkk1p, Mkk2p, and Ste7p; SPH1 has a paralog, SPA2, that arose from the whole genome duplication	367.875	194.13	-2.79434	-1.17116	-0.368732
	CAGL0I10472g		0	1-to-1	Anc_3.494	YGR132C	PHB1	Subunit of the prohibitin complex (Phb1p-Phb2p); prohibitin is a 1.2 MDa ring-shaped inner mitochondrial membrane chaperone that stabilizes newly synthesized proteins; determinant of replicative life span; involved in mitochondrial segregation; prohibitin deficiency induces a mitochondrial unfolded protein response (mtUPR)	177.806	72.2824	-2.78083	4.22837	25.4329
	CAGL0K03069g		0	1-to-1	Anc_2.536	YMR073C	IRC21	Putative protein of unknown function; may be involved in resistance to carboplatin and cisplatin; null mutant displays increase in spontaneous Rad52p foci; contains a lipid-binding domain and binds cardiolipin in a large-scale study	142.245	51.6303	-2.77189	-0.831985	-2.7925
	CAGL0H04631g	AP1	0.03	2-to-2	Anc_5.528	YML007W	YAP1	Basic leucine zipper (bZIP) transcription factor; required for oxidative stress tolerance; activated by H2O2 through the multistep formation of disulfide bonds and transit from the cytoplasm to the nucleus; Yap1p is degraded in the nucleus after the oxidative stress has passed; mediates resistance to cadmium; relative distribution to the nucleus increases upon DNA replication stress; YAP1 has a p…	123.851	41.3042	-2.77074	-1.48605	0.0827383
	CAGL0B00946g		0.07	1-to-1	Anc_1.047	YCL028W	RNQ1	[PIN(+)] prion; an infectious protein conformation that is generally an ordered protein aggregate	40.4662	2.06521	-2.76804	0.243572	-1.6346
	CAGL0L01441g		0.88	1-to-1	Anc_1.493	YML046W	PRP39	U1 snRNP protein involved in splicing; contains multiple tetriatricopeptide repeats	125.077	42.3368	-2.75461	-1.01038	-1.8289
	CAGL0E03157g	CYS4	0	1-to-1	Anc_4.069	YGR155W	CYS4	Cystathionine beta-synthase; catalyzes synthesis of cystathionine from serine and homocysteine, the first committed step in cysteine biosynthesis; responsible for hydrogen sulfide generation; advances passage through START by promoting cell growth which requires catalytic activity, and reducing critical cell size independent of catalytic activity; mutations in human ortholog cause homocystinuria	228.082	104.293	-2.75146	-3.46269	-2.58547
	CAGL0D01584g		0.02	1-to-1	Anc_3.350	YPR061C	JID1	Probable Hsp40p co-chaperone; has a DnaJ-like domain and appears to be involved in ER-associated degradation of misfolded proteins containing a tightly folded cytoplasmic domain; inhibits replication of Brome mosaic virus in S. cerevisiae	58.8599	9.29345	-2.7499	-0.768745	0.809385
	CAGL0M11462g		0	2-to-2	Anc_8.284	YLR099C	ICT1	Lysophosphatidic acid acyltransferase; responsible for enhanced phospholipid synthesis during organic solvent stress; null displays increased sensitivity to Calcofluor white; highly expressed during organic solvent stress; ICT1 has a paralog, ECM18, that arose from the whole genome duplication	580.015	344.89	-2.73875	-1.94694	-7.84957
	CAGL0E03608g		0.01	1-to-1	Anc_4.034	YHL023C	NPR3	Subunit of SEA (Seh1-associated), Npr2/3, and Iml1p complexes; Npr2/3 complex mediates downregulation of TORC1 activity upon amino acid limitation; SEA complex is a coatomer-related complex that associates dynamically with the vacuole; Iml1p complex (Iml1p-Npr2p-Npr3p) is required for non-nitrogen-starvation (NNS)-induced autophagy; required for Npr2p phosphorylation and Iml1p-Npr2p interaction; …	215.82	97.0649	-2.73677	0.178721	-0.402495
	CAGL0H03707g		0.045	1-to-1	Anc_1.398	YNL007C	SIS1	Type II HSP40 co-chaperone that interacts with the HSP70 protein Ssa1p; shuttles between the cytosol and nucleus to mediate delivery of misfolded proteins into the nucleus for degradation; not functionally redundant with Ydj1p due to substrate specificity; protein abundance increases in response to DNA replication stress; polyQ aggregates sequester Sis1p and interfere with clearance of misfolded …	45.3712	4.13042	-2.73636	-2.03895	-2.14795
	CAGL0F09097g	SKN7	0.01	1-to-2	Anc_4.385	YHR206W	SKN7	Nuclear response regulator and transcription factor; physically interacts with the Tup1-Cyc8 complex and recruits Tup1p to its targets; part of a branched two-component signaling system; required for optimal induction of heat-shock genes in response to oxidative stress; involved in osmoregulation; relocalizes to the cytosol in response to hypoxia; SKN7 has a paralog, HMS2, that arose from the who…	149.602	56.7933	-2.73552	9.40734	20.1074
	CAGL0I06490g		0.71	1-to-1	Anc_7.525	YPR169W	JIP5	Protein required for biogenesis of the large ribosomal subunit; required for biogenesis of the large ribosomal subunit; interacts with proteins involved in RNA processing, ribosome biogenesis, ubiquitination and demethylation; similar to WDR55, a human WD repeat protein; essential gene	39.2399	2.06521	-2.71795	0.240441	-0.305802
	CAGL0D00264g	NUD1	0.045	2-to-1	Anc_7.007			0	106.684	33.0434	-2.71754	-0.796603	-0.563393
	CAGL0I06116g		0.02	1-to-1	Anc_1.191	YJL156C	SSY5	Serine protease of SPS plasma membrane amino acid sensor system; contains an inhibitory domain that dissociates in response to extracellular amino acids, freeing a catalytic domain to activate transcription factor Stp1p; other members are Ssy1p and Ptr3p	219.498	100.163	-2.71413	-0.0477886	-4.32405
	CAGL0K00495g		0	1-to-1	Anc_1.518	YKL204W	EAP1	eIF4E-associated protein, competes with eIF4G for binding to eIF4E; accelerates mRNA degradation by promoting decapping, facilitated by interaction with eIF4E; essential for Puf5p mediated repression; associates with Puf5p and Dhh1p; inhibits cap-dependent translation; functions independently of eIF4E to maintain genetic stability; plays a role in cell growth, implicated in the TOR signaling casc…	114.041	37.1738	-2.71074	-1.73509	-2.36375
	CAGL0M02893g		0.02	2-to-1	Anc_1.151			0	117.72	39.239	-2.70895	-0.133988	-2.28775
	CAGL0A02926g		0.01	1-to-1	Anc_5.442	YDR372C	VPS74	Golgi phosphatidylinositol-4-kinase effector and PtdIns4P sensor; interacts with the cytosolic domains of cis and medial glycosyltransferases, and in the PtdIns4P-bound state mediates the targeting of these enzymes to the Golgi; interacts with the catalytic domain of Sac1p, the major cellular PtdIns4P phosphatase, to direct dephosphosphorylation of the Golgi pool of PtdIns4P; tetramerization requ…	41.6924	3.09782	-2.70199	-2.79822	-2.5308
	CAGL0F03157g		0	1-to-1	Anc_5.541	YDR430C	CYM1	Lysine-specific metalloprotease of the pitrilysin family; metalloprotease of the intermembrane space; degrades proteins and presequence peptides cleaved from imported proteins; required for normal mitochondrial morphology	798.288	507.009	-2.68891	5.03156	5.82128
	CAGL0L08360g		0.035	1-to-1	Anc_2.217	YIL137C	TMA108	Ribosome-associated protein that is involved in ribosome biogenesis; putative metalloprotease	199.878	88.8041	-2.68407	0.669998	0.850292
	CAGL0A04411g	SKT5	0	1-to-2	Anc_7.386	YBL061C	SKT5	Activator of Chs3p (chitin synthase III) during vegetative growth; recruits Chs3p to the bud neck via interaction with Bni4p; SKT5 has a paralog, SHC1, that arose from the whole genome duplication	123.851	43.3694	-2.67683	-5.41553	-5.3772
	CAGL0K02321g		0.015	1-to-1	Anc_8.131	YPR023C	EAF3	Component of the Rpd3S histone deacetylase complex; Esa1p-associated factor, nonessential component of the NuA4 acetyltransferase complex, homologous to Drosophila dosage compensation protein MSL3; plays a role in regulating Ty1 transposition	35.5612	1.03261	-2.66472	-0.040062	2.31241
	CAGL0B00638g		0.015	1-to-1	Anc_1.027	YCL047C	POF1	ATPase involved in protein quality control and filamentation pathways; interacts physically with Kss1p and suppresses the filamentation defect of a kss1 deletion; also interacts with Ubc7p	61.3124	11.3587	-2.66421	0.255945	-1.68968
	CAGL0K04521g		0	1-to-1	Anc_4.209	YGR062C	COX18	Protein required for membrane insertion of C-terminus of Cox2p; mitochondrial integral inner membrane protein; interacts genetically and physically with Mss2p and Pnt1p; similar to S. cerevisiae Oxa1, N. crassa Oxa2p, and E. coli YidC	289.395	147.663	-2.66295	1.5116	2.60052	mitochondria
	CAGL0M05027g		0	1-to-2	Anc_8.772	YMR237W	BCH1	Member of the ChAPs family (Chs5p-Arf1p-binding proteins); members include Bch1p, Bch2p, Bud7p, and Chs6p; ChAPs family proteins form the exomer complex with Chs5p to mediate export of specific cargo proteins from the Golgi to the plasma membrane; may interact with ribosomes; protein abundance increases and forms cytoplasmic foci in response to DNA replication stress; BCH1 has a paralog, BUD7, th…	72.3487	16.5217	-2.65823	-5.56735	-5.08599
	CAGL0D06490g		0	2-to-1	Anc_4.047	YLR308W	CDA2	Chitin deacetylase; together with Cda1p involved in the biosynthesis ascospore wall component, chitosan; required for proper rigidity of the ascospore wall	235.44	112.554	-2.65323	-0.0915667	-1.5979
	CAGL0J01727g		0	1-to-0	0			0	483.142	281.901	-2.65297	-1.87245	-2.50973
	CAGL0L06116g		0	1-to-1	Anc_8.146	YGL185C		Putative protein with sequence similar to hydroxyacid dehydrogenases; green fluorescent protein (GFP)-fusion protein localizes to the cytoplasm	186.39	81.5758	-2.64594	-1.43891	-0.0642451
	CAGL0J11792g		0.825	1-to-1	Anc_6.046	YML043C	RRN11	Component of the core factor (CF) rDNA transcription factor complex; CF is required for transcription of 35S rRNA genes by RNA polymerase I and is composed of Rrn6p, Rrn7p, and Rrn11p	42.9187	4.13042	-2.63579	0.47621	0.83815
	CAGL0B01419g	RIB4	1	1-to-1	Anc_3.007	YOL143C	RIB4	Lumazine synthase (DMRL synthase); catalyzes synthesis of immediate precursor to riboflavin; DMRL synthase stands for 6,7-dimethyl-8-ribityllumazine synthase	42.9187	4.13042	-2.63579	0.599517	0.596558
	CAGL0I10769g	MCM1	0	2-to-1	Anc_2.608			0	89.5161	25.8151	-2.61506	-0.495206	0.00571143
	CAGL0D05258g		0.965	1-to-1	Anc_7.186	YFR031C	SMC2	Subunit of the condensin complex; condensin reorganizes chromosomes during both mitosis and meiosis; essential SMC chromosomal ATPase family member that forms a subcomplex with Smc2p that has ATP-hydrolyzing and DNA-binding activity, but other condensin subunits are required for chromatin binding; required for clustering of tRNA genes at the nucleolus	36.7875	2.06521	-2.61484	1.15982	1.00444
	CAGL0F04092g		0.105	1-to-0	0			0	36.7875	2.06521	-2.61484	1.09491	-0.679913
	CAGL0J11594g		0.01	2-to-1	Anc_6.029			0	55.1812	9.29345	-2.6121	-0.357938	-0.448199
	CAGL0D06160g		0	1-to-1	Anc_4.067	YGL043W	DST1	General transcription elongation factor TFIIS; enables RNA polymerase II to read through blocks to elongation by stimulating cleavage of nascent transcripts stalled at transcription arrest sites; maintains RNAPII elongation activity on ribosomal protein genes during conditions of transcriptional stress	55.1812	9.29345	-2.6121	-2.00371	-1.54279
	CAGL0L05676g		0	1-to-1	Anc_1.223	YJL130C	URA2	Carbamoylphosphate synthetase-aspartate transcarbamylase; catalyzes the first two enzymatic steps in the de novo biosynthesis of pyrimidines; both activities are subject to feedback inhibition by UTP; CPSase is short for carbamoylphosphate synthetase and ATCase is short for aspartate transcarbamylase	843.659	548.314	-2.60714	1.13722	7.42609
	CAGL0K12716g		0.02	1-to-1	Anc_8.022	YFL040W		Putative transporter; member of the sugar porter family; YFL040W is not an essential gene	100.552	32.0108	-2.59912	-0.0295426	-2.04096
	CAGL0L05522g		0.065	1-to-1	Anc_1.232	YJL123C	MTC1	Protein of unknown function that may interact with ribosomes; green fluorescent protein (GFP)-fusion protein localizes to the cytoplasm and to COPI-coated vesicles (early Golgi); mtc1 is synthetically lethal with cdc13-1	61.3124	12.3913	-2.58066	-2.24404	-2.12249
	CAGL0H05621g	RLM1	0.005	2-to-2	Anc_8.566	YPL089C	RLM1	MADS-box transcription factor; component of the protein kinase C-mediated MAP kinase pathway involved in the maintenance of cell integrity; phosphorylated and activated by the MAP-kinase Slt2p; RLM1 has a paralog, SMP1, that arose from the whole genome duplication	61.3124	12.3913	-2.58066	-1.92078	-2.67523
	CAGL0J00847g		0	1-to-2	Anc_5.253	YJL045W	SDH9	Minor succinate dehydrogenase isozyme; participates in oxidation of succinate and transfer of electrons to ubiquinone; induced during the diauxic shift in a Cat8p-dependent manner; YJL045W has a paralog, SDH1, that arose from the whole genome duplication	1905.59	1365.1	-2.57693	0.440922	30.8494	mitochondria
	CAGL0J07942g		0.01	2-to-2	Anc_1.100	YNL257C	SIP3	Transcription cofactor; acts through interaction with DNA-bound Snf1p; C-terminal region has a putative leucine zipper motif; potential Cdc28p substrate; SIP3 has a paralog, YSP1, that arose from the whole genome duplication	56.4074	10.3261	-2.56869	-4.36943	-4.02588
	CAGL0F01001g		0.005	1-to-1	Anc_7.090	YOL042W	NGL1	Putative endonuclease; has a domain similar to a magnesium-dependent endonuclease motif in mRNA deadenylase Ccr4p; the authentic, non-tagged protein is detected in highly purified mitochondria in high-throughput studies	53.9549	9.29345	-2.56497	0.374395	0.902155
	CAGL0I08217g		0	1-to-1	Anc_7.501	YJR117W	STE24	Highly conserved zinc metalloprotease; functions in two steps of a-factor maturation, C-terminal CAAX proteolysis and the first step of N-terminal proteolytic processing; contains multiple transmembrane spans	479.463	284.999	-2.56302	-6.43163	-7.70017
	CAGL0M04675g		0.11	1-to-1	Anc_8.746	YOR285W	RDL1	Protein of unknown function containing a rhodanese-like domain; localized to the mitochondrial outer membrane; protein abundance increases in response to DNA replication stress	33.1087	1.03261	-2.56302	-0.0322881	0.476072
	CAGL0J03124g		0.07	1-to-1	Anc_7.251	YER069W	ARG5,6	Acetylglutamate kinase and N-acetyl-gamma-glutamyl-phosphate reductase; N-acetyl-L-glutamate kinase (NAGK) catalyzes the 2nd and N-acetyl-gamma-glutamyl-phosphate reductase (NAGSA), the 3rd step in arginine biosynthesis; synthesized as a precursor which is processed in the mitochondrion to yield mature NAGK and NAGSA; enzymes form a metabolon complex with Arg2p; NAGK C-terminal domain stabilizes …	35.5612	2.06521	-2.56172	5.14658	3.57101
	CAGL0E01969g		0.005	1-to-1	Anc_3.050	YOL122C	SMF1	Divalent metal ion transporter; broad specificity for di-valent and tri-valent metals; post-translationally regulated by levels of metal ions; member of the Nramp family of metal transport proteins	486.821	291.195	-2.54877	-8.3322	-10.1486
	CAGL0K05841g	HAP1	0	2-to-1	Anc_1.380			0	284.49	149.728	-2.53872	-2.64201	-3.2621
	CAGL0C03311g		0	1-to-0	0			0	193.747	89.8367	-2.5323	-1.82921	-2.41065
	CAGL0D02222g		0.045	1-to-1	Anc_7.042	YOR350C	MNE1	Protein involved in splicing Group I aI5-beta intron from COX1 mRNA; mitochondrial matrix protein	179.032	80.5432	-2.52913	-2.01487	-1.71572
	CAGL0I04136g		0.21	1-to-1	Anc_3.542	YGL226W	MTC3	Protein of unknown function; green fluorescent protein (GFP)-fusion protein localizes to the mitochondrion; mtc3 is synthetically sick with cdc13-1	42.9187	5.16303	-2.52202	2.96397	2.73554
	CAGL0L02189g		0.02	1-to-1	Anc_2.518	YKR008W	RSC4	Component of the RSC chromatin remodeling complex; found in close proximity to nucleosomal DNA; displaced from the surface of nucleosomal DNA after chromatin remodeling; acetylated (K25) by Gcn5p, altering replication stress tolerance; contains tandem bromodomains that recognize histone H3 acetylated on K14 (H3K14ac) by Gcn5p	88.2899	26.8477	-2.51845	0.0122399	1.57265
	CAGL0H02321g		0.04	2-to-2	Anc_8.816	YMR264W	CUE1	Ubiquitin-binding protein; endoplasmic reticulum membrane protein that recruits the ubiquitin-conjugating enzyme Ubc7p to the ER where it functions in protein degradation; contains a CUE domain that binds ubiquitin to facilitate intramolecular monoubiquitination; CUE1 has a paralog, CUE4, that arose from the whole genome duplication	45.3712	6.19563	-2.5163	-1.40544	-1.91739
	CAGL0B01705g		0.035	1-to-1	Anc_8.255	YDR108W	TRS85	Subunit of TRAPPIII (transport protein particle); TRAPPIII is a multimeric guanine nucleotide-exchange factor for Ypt1p, required for membrane expansion during autophagy and the CVT pathway; directs Ypt1p to the PAS; late post-replication meiotic role	110.362	39.239	-2.51281	-1.97198	-3.15495
	CAGL0F04125g		0	1-to-1	Anc_3.314	YBL029W		Non-essential protein of unknown function	1175.97	810.595	-2.51071	-0.0585095	-1.78912
	CAGL0A00913g		0.01	1-to-1	Anc_4.136	YLR320W	MMS22	Subunit of E3 ubiquitin ligase complex involved in replication repair; stabilizes protein components of the replication fork, such as the fork-pausing complex and leading strand polymerase, preventing fork collapse and promoting efficient recovery during replication stress; required for accurate meiotic chromosome segregation	118.946	44.402	-2.50421	-2.37286	-2.37947
	CAGL0H04807g		0.455	1-to-1	Anc_5.544	YML014W	TRM9	tRNA methyltransferase; catalyzes modification of wobble bases in tRNA anticodons to 2, 5-methoxycarbonylmethyluridine and 5-methoxycarbonylmethyl-2-thiouridine; may act as part of a complex with Trm112p; deletion mutation increases translational infidelity, including amino acid misincorporation and -1 frameshifting, and also confers resistance to zymocin; null mutant displays activation of stres…	111.589	40.2716	-2.49741	-0.627552	-1.02362
	CAGL0J06710g		0.015	1-to-1	Anc_8.833	YML110C	COQ5	2-hexaprenyl-6-methoxy-1,4-benzoquinone methyltransferase; involved in ubiquinone (Coenzyme Q) biosynthesis; localizes to the matrix face of the mitochondrial inner membrane in a large complex with other ubiquinone biosynthetic enzymes	141.019	57.8259	-2.49514	1.48021	16.2794	mitochondria
	CAGL0A04191g		0.025	2-to-2	Anc_7.369	YER019C-A	SBH2	Ssh1p-Sss1p-Sbh2p complex component; involved in protein translocation into the endoplasmic reticulum; SBH2 has a paralog, SBH1, that arose from the whole genome duplication	93.1949	29.9456	-2.49457	-2.9931	-4.27018
	CAGL0L11880g		0.01	2-to-2	Anc_8.234	YER169W	RPH1	JmjC domain-containing histone demethylase; specifically demethylates H3K36 tri- and dimethyl modification states; associates with actively transcribed (RNAP II) regions in vivo and specifically targets H3K36 in its trimethylation state as its substrate; transcriptional repressor of PHR1; Rph1p phosphorylation during DNA damage is under control of the MEC1-RAD53 pathway; target of stess-induced h…	79.7061	22.7173	-2.49321	-3.85924	-2.91197
	CAGL0B00726g		0.01	2-to-2	Anc_1.033	YCL040W	GLK1	Glucokinase; catalyzes the phosphorylation of glucose at C6 in the first irreversible step of glucose metabolism; one of three glucose phosphorylating enzymes; expression regulated by non-fermentable carbon sources; GLK1 has a paralog, EMI2, that arose from the whole genome duplication	36.7875	3.09782	-2.49149	-0.833944	-1.34831
	CAGL0J07018g		0	1-to-1	Anc_8.598	YPL109C		Putative protein of unknown function; the authentic, non-tagged protein is detected in highly purified mitochondria in high-throughput studies	697.735	450.216	-2.49062	-1.99137	0.711091
	CAGL0H01661g		0.16	2-to-2	Anc_1.025	YDR522C	SPS2	Protein expressed during sporulation; SPS2 has a paralog, SPS22, that arose from the whole genome duplication; redundant with Sps22p for organization of the beta-glucan layer of the spore wall; S. pombe ortholog is a spore wall component	58.8599	12.3913	-2.48999	-2.17801	-0.799862
	CAGL0F08305g		0.11	1-to-1	Anc_5.053	YGR257C	MTM1	Mitochondrial protein of the mitochondrial carrier family; involved in activating mitochondrial Sod2p probably by facilitating insertion of an essential manganese cofactor	67.4437	16.5217	-2.4897	-2.4205	-1.99556
	CAGL0J08734g	PMT2	0	2-to-2	Anc_7.076	YAL023C	PMT2	Protein O-mannosyltransferase of the ER membrane; transfers mannose residues from dolichyl phosphate-D-mannose to protein serine/threonine residues; involved in ER quality control; acts in a complex with Pmt1p, can instead interact with Pmt5p; antifungal drug target; PMT2 has a paralog, PMT3, that arose from the whole genome duplication	67.4437	16.5217	-2.4897	-5.80031	-5.53592
	CAGL0K07546g	PMU2	0.005	1-to-0	0			0	125.077	48.5325	-2.48208	-0.577872	-3.01898
	CAGL0D03740g		0.835	1-to-1	Anc_5.332	YHR062C	RPP1	Subunit of both RNase MRP and nuclear RNase P; RNase MRP cleaves pre-rRNA, while nuclear RNase P cleaves tRNA precursors to generate mature 5' ends and facilitates turnover of nuclear RNAs; relocalizes to the cytosol in response to hypoxia	39.2399	4.13042	-2.47827	-0.815891	-1.83439
	CAGL0G00176g	ERV29	0	1-to-1	Anc_5.005	YGR284C	ERV29	Protein localized to COPII-coated vesicles; involved in vesicle formation and incorporation of specific secretory cargo; protein abundance increases in response to DNA replication stress	296.752	161.086	-2.47188	-3.34412	-4.75378
	CAGL0K07073g		0.015	1-to-1	Anc_6.146	YBR235W	VHC1	Vacuolar membrane cation-chloride cotransporter (CCC); likely mediates K+ and Cl- cotransport into the vacuole; has a role in potassium homeostasis and salt tolerance; similar to mammalian electroneutral Na(+)-(K+)-C1- cotransporter family	1906.82	1385.76	-2.47075	-2.42078	-3.1012
	CAGL0I01782g		0.025	2-to-1	Anc_5.111			0	134.887	54.7281	-2.47007	-1.83142	0.254047
	CAGL0G00374g		0	1-to-1	Anc_5.023	YGR276C	RNH70	3'-5' exoribonuclease; required for maturation of 3' ends of 5S rRNA and tRNA-Arg3 from dicistronic transcripts	318.825	176.576	-2.46804	-6.58249	-6.66483
	CAGL0M05709g		0.03	1-to-1	Anc_6.218	YGL066W	SGF73	SAGA complex subunit; has a role in anchoring the deubiquitination module into SAGA and SLIK complexes; involved in preinitiation complex assembly at promoters; relocalizes to the cytosol in response to hypoxia; human ortholog ataxin-7 is associated with spinocerebellar ataxia diseases; mutant displays reduced transcription elongation in the G-less-based run-on (GLRO) assay	84.6111	25.8151	-2.46393	-1.75254	-1.69243
	CAGL0E00451g		0.715	1-to-1	Anc_6.373	YCR093W	CDC39	Component of the kinetochore-associated Ndc80 complex; this complex has multiple roles in regulating mRNA levels including regulation of transcription and destabilizing mRNAs by deadenylation; basal transcription factor	46.5974	7.22824	-2.46348	1.83029	1.5363
	CAGL0H06215g	GAL11A	0	2-to-1	Anc_7.081		GAL11-B	0	174.127	79.5106	-2.46061	-5.57815	-5.27362
	CAGL0D01518g		0.01	1-to-1	Anc_3.356	YPR066W	UBA3	Protein that activates Rub1p (NEDD8) before neddylation; acts together with Ula1p; may play a role in protein degradation; GFP-fusion protein localizes to the cytoplasm in a punctate pattern	68.6699	17.5543	-2.46013	-0.744874	-1.79898
	CAGL0G02211g		0.56	1-to-1	Anc_5.675	YKR082W	NUP133	Subunit of Nup84p subcomplex of nuclear pore complex (NPC); contributes to nucleocytoplasmic transport, NPC biogenesis; is involved in establishment of a normal nucleocytoplasmic concentration gradient of GTPase Gsp1p; also plays roles in several processes that may require localization of genes or chromosomes at nuclear periphery, including double-strand break repair, transcription and chromatin …	30.6562	1.03261	-2.4566	0.243883	-0.208211
	CAGL0A01628g	MIG1	0	1-to-1	Anc_4.080	YGL035C	MIG1	Transcription factor involved in glucose repression; sequence specific DNA binding protein containing two Cys2His2 zinc finger motifs; regulated by the SNF1 kinase and the GLC7 phosphatase; regulates filamentous growth along with Mig2p in response to glucose depletion	3596.59	2739.5	-2.44535	4.6927	38.1036
	CAGL0L06270g	BMH1(B)	0.38	2-to-2	Anc_8.243	YDR099W	BMH2	14-3-3 protein, minor isoform; controls proteome at post-transcriptional level, binds proteins and DNA, involved in regulation of many processes including exocytosis, vesicle transport, Ras/MAPK signaling, and rapamycin-sensitive signaling; protein increases in abundance and relative distribution to the nucleus increases upon DNA replication stress; BMH2 has a paralog, BMH1, that arose from the w…	85.8374	26.8477	-2.44276	-1.26329	-3.56551
	CAGL0L08536g		0	1-to-0	0			0	177.806	82.6084	-2.43675	-3.23037	-2.83811
	CAGL0G01298g		0.03	1-to-1	Anc_2.260	YNL051W	COG5	Component of the conserved oligomeric Golgi complex; a cytosolic tethering complex (Cog1p through Cog8p) that functions in protein trafficking to mediate fusion of transport vesicles to Golgi compartments	35.5612	3.09782	-2.43627	-1.78525	-1.86321
	CAGL0J01529g		0.005	1-to-1	Anc_2.538	YMR075W	RCO1	Essential component of the Rpd3S histone deacetylase complex; interacts with Eaf3p	172.901	79.5106	-2.43476	-1.25503	2.44975
	CAGL0K02101g		0	2-to-2	Anc_8.157	YER132C	PMD1	Protein with an N-terminal kelch-like domain; putative negative regulator of early meiotic gene expression; required, with Mds3p, for growth under alkaline conditions; PMD1 has a paralog, MDS3, that arose from the whole genome duplication	470.879	287.064	-2.43371	-4.20271	-4.24944
	CAGL0J10582g		0.015	1-to-1	Anc_5.550	YML017W	PSP2	Asn rich cytoplasmic protein that contains RGG motifs; high-copy suppressor of group II intron-splicing defects of a mutation in MRS2 and of a conditional mutation in POL1 (DNA polymerase alpha); possible role in mitochondrial mRNA splicing	63.7649	15.4891	-2.43319	0.585624	-1.97034
	CAGL0M09086g		0.005	1-to-1	Anc_7.463	YJR092W	BUD4	Anillin-like protein involved in bud-site selection; required for the axial budding pattern; localizes with septins to the bud neck in mitosis and may constitute an axial landmark for the next round of budding; required for the formation and disassembly of the double septin ring structure, and generally for septin organization; in vivo substrate of Cdc28p/Clb2p	212.141	105.326	-2.43042	-5.51623	-6.01088
	CAGL0D02178g		0	1-to-1	Anc_1.368	YOL020W	TAT2	High affinity tryptophan and tyrosine permease; overexpression confers FK506 and FTY720 resistance	83.3849	25.8151	-2.42534	-1.18625	-0.788645
	CAGL0A04653g		0	1-to-1	Anc_7.403	YBL080C	PET112	Subunit of the trimeric GatFAB AmidoTransferase(AdT) complex; involved in the formation of Q-tRNAQ; mutation is functionally complemented by the bacterial GatB ortholog	38.0137	4.13042	-2.42382	16.6982	14.4481	mitochondria
	CAGL0D03630g		0.01	2-to-2	Anc_6.254	YMR180C	CTL1	RNA 5'-triphosphatase, localizes to both the nucleus and cytoplasm; CTL1 has a paralog, CET1, that arose from the whole genome duplication	98.0999	34.076	-2.42203	-1.53244	-0.924503
	CAGL0J08206g		0.04	1-to-1	Anc_1.082	YNL271C	BNI1	Formin; nucleates the formation of linear actin filaments, involved in cell processes such as budding and mitotic spindle orientation which require the formation of polarized actin cables, functionally redundant with BNR1	94.4211	32.0108	-2.42094	-3.10857	-2.99272
	CAGL0D00286g	BMT1	0.01	1-to-0	0			0	203.557	100.163	-2.41518	0.907761	1.73852
	CAGL0M12276g		0.01	1-to-1	Anc_7.019	YAL048C	GEM1	Outer mitochondrial membrane GTPase, subunit of the ERMES complex; potential regulatory subunit of the ERMES complex that links the ER to mitochondria and may promote inter-organellar calcium and phospholipid exchange as well as coordinating mitochondrial DNA replication and growth; cells lacking Gem1p contain collapsed, globular, or grape-like mitochondria; ortholog of metazoan Miro GTPases	45.3712	7.22824	-2.41221	15.4806	22.7053	mitochondria
	CAGL0I08943g		0	1-to-2	Anc_1.357	YFR023W	PES4	Poly(A) binding protein, suppressor of DNA polymerase epsilon mutation; PES4 has a paralog, MIP6, that arose from the whole genome duplication	354.386	204.456	-2.41109	1.2371	7.48195
	CAGL0D05786g		0	1-to-1	Anc_5.217	YLL002W	RTT109	Histone acetyltransferase; critical for cell survival in the presence of DNA damage during S phase; prevents hyper-amplification of rDNA; acetylates H3-K56 and H3-K9; involved in non-homologous end joining and in regulation of Ty1 transposition; interacts physically with Vps75p	598.409	383.097	-2.40521	-11.2177	-12.1421
	CAGL0J04268g		0	1-to-1	Anc_8.161	YBL015W	ACH1	Protein with CoA transferase activity; particularly for CoASH transfer from succinyl-CoA to acetate; has minor acetyl-CoA-hydrolase activity; phosphorylated; required for acetate utilization and for diploid pseudohyphal growth	620.482	399.618	-2.40459	-0.447601	-0.373814
	CAGL0F02453g		0	1-to-1	Anc_1.133	YJL201W	ECM25	Non-essential protein of unknown function; promoter contains a consensus binding sequence for factor Abf1p	358.065	207.554	-2.40194	1.55021	1.37795
	CAGL0F06831g		0.855	1-to-2	Anc_2.662	YIR033W	MGA2	ER membrane protein involved in regulation of OLE1 transcription; inactive ER form dimerizes and one subunit is then activated by ubiquitin/proteasome-dependent processing followed by nuclear targeting; MGA2 has a paralog, SPT23, that arose from the whole genome duplication	29.43	1.03261	-2.40145	-0.637523	0.57754
	CAGL0G09295g		0.435	1-to-1	Anc_5.145	YGR196C	FYV8	Protein of unknown function; required for survival upon exposure to K1 killer toxin	29.43	1.03261	-2.40145	-1.11766	-0.608724
	CAGL0L09691g		0	1-to-1	Anc_2.654	YKL015W	PUT3	Transcriptional activator; binds specific gene recruitment sequences and is required for DNA zip code-mediated targeting of genes to nuclear periphery; regulates proline utilization genes, constitutively binds PUT1 and PUT2 promoters as a dimer, undergoes conformational change to form active state; binds other promoters only under activating conditions; differentially phosphorylated in presence o…	473.332	291.195	-2.39735	0.152251	0.558809
	CAGL0B01485g		0	1-to-1	Anc_3.015	YOL141W	PPM2	AdoMet-dependent tRNA methyltransferase; also involved in methoxycarbonylation; required for the synthesis of wybutosine (yW), a modified guanosine found at the 3'-position adjacent to the anticodon of phe-tRNA; similarity to Ppm1p	138.566	58.8585	-2.39658	0.936143	-1.10196
	CAGL0M06061g	PEX32	0.16	1-to-1	Anc_8.592	YBR168W	PEX32	Peroxisomal integral membrane protein; involved in negative regulation of peroxisome size; partially functionally redundant with Pex31p; genetic interactions suggest action at a step downstream of steps mediated by Pex28p and Pex29p	74.8012	21.6847	-2.39645	-1.18742	-1.45505
	CAGL0L05720g		0.065	1-to-1	Anc_1.221	YJL132W		Putative protein of unknown function; localizes to the membrane fraction; possible Zap1p-regulated target gene induced by zinc deficiency; YJL132W is a non-essential gene	213.367	107.391	-2.39547	-1.15376	-0.327005
	CAGL0M09471g		0.17	1-to-1	Anc_2.354	YMR159C	ATG16	Conserved protein involved in autophagy; interacts with Atg12p-Atg5p conjugates to form Atg12p-Atg5p-Atg16p multimers, which localize to the pre-autophagosomal structure and are required for autophagy; relocalizes from nucleus to cytoplasmic foci upon DNA replication stress	31.8825	2.06521	-2.39542	0.694081	1.06551
	CAGL0E02387g		0	1-to-1	Anc_6.036	YOL008W	COQ10	Coenzyme Q (ubiquinone) binding protein; functions in the delivery of Q<sub>6</sub> to its proper location for electron transport during respiration; START domain protein with homologs in bacteria and eukaryotes	112.815	43.3694	-2.38805	10.3966	25.1844	mitochondria
	CAGL0H04015g		0.195	1-to-0	0			0	53.9549	11.3587	-2.38672	-0.539632	-0.264303
	CAGL0H05137g		0	1-to-1	Anc_8.525	YPL061W	ALD6	Cytosolic aldehyde dehydrogenase; activated by Mg2+ and utilizes NADP+ as the preferred coenzyme; required for conversion of acetaldehyde to acetate; constitutively expressed; locates to the mitochondrial outer surface upon oxidative stress	171.675	80.5432	-2.37494	-0.468133	-3.58041
	CAGL0B00660g		0.035	1-to-1	Anc_1.029	YCL045C	EMC1	Member of conserved endoplasmic reticulum membrane complex; involved in efficient folding of proteins in the ER; null mutant displays induction of the unfolded protein response; interacts with Gal80p; homologous to worm H17B01.4/EMC-1, fly CG2943, and human KIAA0090	98.0999	35.1086	-2.36982	-0.28671	2.37338
	CAGL0I00330g		0	1-to-1	Anc_6.117	YGL126W	SCS3	Protein required for inositol prototrophy; required for normal ER membrane biosynthesis; ortholog of the FIT family of proteins involved in triglyceride droplet biosynthesis and homologous to human FIT2; disputed role in the synthesis of inositol phospholipids from inositol	132.435	55.7607	-2.36882	1.13042	0.708879
	CAGL0H08195g		0	1-to-1	Anc_5.617	YOR027W	STI1	Hsp90 cochaperone; interacts with the Ssa group of the cytosolic Hsp70 chaperones and activates Ssa1p ATPase activity; interacts with Hsp90 chaperones and inhibits their ATPase activity; homolog of mammalian Hop	3259.37	2490.64	-2.3687	5.06416	12.478
	CAGL0H10516g		0	1-to-1	Anc_2.319	YDL117W	CYK3	SH3-domain protein located in the bud neck and cytokinetic actin ring; relocalizes from bud neck to nucleus upon DNA replication stress; activates the chitin synthase activity of Chs2p during cytokinesis; suppressor of growth and cytokinesis defects of chs2 phospho-mutants	356.838	208.586	-2.36565	-5.13528	-7.72017
	CAGL0K03839g		0.01	1-to-1	Anc_2.404	YMR130W		Putative protein of unknown function; YMR130W is not an essential gene	87.0636	28.913	-2.36492	-0.706114	-1.31791
	CAGL0A00363g		0	1-to-1	Anc_4.107	YGL009C	LEU1	Isopropylmalate isomerase; catalyzes the second step in the leucine biosynthesis pathway	832.623	563.803	-2.36439	-1.41755	1.65455
	CAGL0D00220g		0.755	1-to-1	Anc_7.004	YAL059W	ECM1	Pre-ribosomal factor involved in 60S ribosomal protein subunit export; associates with the pre-60S particle; shuttles between the nucleus and cytoplasm	39.2399	5.16303	-2.36162	1.09205	-0.596001
	CAGL0F02277g		0.005	2-to-1	Anc_8.094	YFR002W	NIC96	Linker nucleoporin component of the nuclear pore complex (NPC); also part of the NPC nuclear basket; contributes to nucleocytoplasmic transport and NPC biogenesis; forms stable associations with three FG-nucleoporins (Nsp1p, Nup57p, and Nup49p)	546.907	347.988	-2.36153	-1.53164	-3.79535
	CAGL0H07557g		0	1-to-1	0	YGL254W	FZF1	Transcription factor involved in sulfite metabolism; sole identified regulatory target is SSU1; overexpression suppresses sulfite-sensitivity of many unrelated mutants due to hyperactivation of SSU1, contains five zinc fingers; protein abundance increases in response to DNA replication stress	300.431	169.347	-2.34782	3.56963	2.28653
	CAGL0L03091g		0.02	2-to-2	Anc_1.256	YKR029C	SET3	Defining member of the SET3 histone deacetylase complex; which is a meiosis-specific repressor of sporulation genes; necessary for efficient transcription by RNAPII; one of two yeast proteins that contains both SET and PHD domains; SET3 has a paralog, SET4, that arose from the whole genome duplication	91.9686	32.0108	-2.34774	-2.42213	-2.96882
	CAGL0M07381g		0	2-to-2	Anc_8.505	YPL053C	KTR6	Probable mannosylphosphate transferase; involved in the synthesis of core oligosaccharides in protein glycosylation pathway; member of the KRE2/MNT1 mannosyltransferase family; KTR6 has a paralog, KRE2, that arose from the whole genome duplication	134.887	57.8259	-2.34765	-2.32425	-2.93287
	CAGL0M02497g		0.765	1-to-2	Anc_8.655	YPL143W	RPL33A	Ribosomal 60S subunit protein L33A; N-terminally acetylated; rpl33a null mutant exhibits slow growth while rpl33a rpl33b double null mutant is inviable; homologous to mammalian ribosomal protein L35A, no bacterial homolog; RPL33A has a paralog, RPL33B, that arose from the whole genome duplication	28.2037	1.03261	-2.34487	2.69277	5.74671
	CAGL0M04015g		0.215	1-to-1	Anc_3.031	YNL314W	DAL82	Positive regulator of allophanate inducible genes; binds a dodecanucleotide sequence upstream of all genes that are induced by allophanate; contains an UISALL DNA-binding, a transcriptional activation, and a coiled-coil domain	52.7287	11.3587	-2.33834	-1.2856	-1.10327
	CAGL0J03850g	MGE1	0.64	1-to-1	Anc_8.653	YOR232W	MGE1	Mitochondrial matrix cochaperone; nucleotide release factor for Ssc1p in protein translocation and folding; also acts as cochaperone for Ssq1p in folding of Fe-S cluster proteins; acts as oxidative sensor to regulate mitochondrial Ssc1p; in presence of oxidative stress, dimeric Mge1p becomes a monomer and unable to regulate Ssc1p function; homolog of E. coli GrpE and human Mge1 (GRPEL1), which al…	207.236	105.326	-2.33787	6.01317	15.762
	CAGL0I06380g	RPM2	0.015	1-to-1	Anc_8.865	YML091C	RPM2	Protein subunit of mitochondrial RNase P; has roles in nuclear transcription, cytoplasmic and mitochondrial RNA processing, and mitochondrial translation; distributed to mitochondria, cytoplasmic processing bodies, and the nucleus	71.1224	20.6521	-2.33771	6.06267	10.4559	mitochondria
	CAGL0G07887g		0.13	1-to-1	Anc_3.450	YGR106C	VOA1	ER protein that functions in assembly of the V0 sector of V-ATPase; functions with other assembly factors; null mutation enhances the vacuolar ATPase (V-ATPase) deficiency of a vma21 mutant impaired in endoplasmic reticulum (ER) retrieval	30.6562	2.06521	-2.33744	0.870775	1.52568
	CAGL0I06512g	BEM2	0	1-to-1	Anc_8.207	YER155C	BEM2	Rho GTPase activating protein (RhoGAP); involved in the control of cytoskeleton organization and cellular morphogenesis; required for bud emergence; potential GAP for Rho4p	30.6562	2.06521	-2.33744	-6.5817	-5.9571
	CAGL0I10967g		0.025	1-to-1	Anc_8.609	YOR198C	BFR1	Component of mRNP complexes associated with polyribosomes; implicated in secretion and nuclear segregation; multicopy suppressor of BFA (Brefeldin A) sensitivity	127.53	53.6955	-2.32957	0.344848	-1.69825
	CAGL0M09867g		0.005	1-to-1	Anc_4.273	YLR408C	BLS1	Subunit of the BLOC-1 complex involved in endosomal maturation; green fluorescent protein (GFP)-fusion protein localizes to the endosome; YLR408C is not an essential gene	142.245	62.9889	-2.32757	3.48331	10.2448
	CAGL0G05544g		0.01	2-to-2	Anc_2.054	YDL223C	HBT1	Shmoo tip protein, substrate of Hub1p ubiquitin-like protein; mutants are defective for mating projection formation, thereby implicating Hbt1p in polarized cell morphogenesis; HBT1 has a paralog, YNL195C, that arose from the whole genome duplication	248.928	134.239	-2.32706	-0.7388	-2.29395
	CAGL0H10076g		0	2-to-2	Anc_3.263	YBR054W	YRO2	Protein of unknown function with similarity to archaeal rhodopsins; the authentic, non-tagged protein is detected in a phosphorylated state in highly purified mitochondria in high-throughput studies; transcriptionally regulated by Haa1p; YRO2 has a paralog, MRH1, that arose from the whole genome duplication	377.685	226.141	-2.31897	1.04509	1.03082
	CAGL0A02816g		0	2-to-2	Anc_5.434	YDR368W	YPR1	NADPH-dependent aldo-keto reductase; reduces multiple substrates including 2-methylbutyraldehyde and D,L-glyceraldehyde, expression is induced by osmotic and oxidative stress; functionally redundant with other aldo-keto reductases; protein abundance increases in response to DNA replication stress; YPR1 has a paralog, GCY1, that arose from the whole genome duplication	143.471	64.0215	-2.31818	-0.089023	-0.657478
	CAGL0C01309g		0	1-to-1	Anc_2.257	YIL112W	HOS4	Subunit of the Set3 complex; complex is a meiotic-specific repressor of sporulation specific genes that contains deacetylase activity; potential Cdc28p substrate	415.698	254.021	-2.3161	-2.09449	-6.9388
	CAGL0A02981g		0.235	1-to-1	Anc_5.447	YDR374W-A	WIP1	Kinetochore localized protein of unknown function; interacts with Cnn1p (CENP-T); orthologous to human centromere constitutive-associated network (CCAN) subunit CENP-W and fission yeast new1	40.4662	6.19563	-2.30495	0.258936	0.200062
	CAGL0F03597g		0.975	1-to-1	Anc_8.703	YPL175W	SPT14	UDP-glycosyltransferase subunit of the GPI-GnT complex; UDP-GlcNAc-binding and catalytic subunit of the enzyme that mediates the first step in glycosylphosphatidylinositol (GPI) biosynthesis, mutations cause defects in transcription and in biogenesis of cell wall proteins	40.4662	6.19563	-2.30495	-0.415375	-0.803517
	CAGL0L06138g	TPN1	0.01	1-to-1	Anc_8.147	YGL186C	TPN1	Plasma membrane pyridoxine (vitamin B6) transporter; member of the purine-cytosine permease subfamily within the major facilitator superfamily; proton symporter with similarity to Fcy21p, Fcy2p, and Fcy22p	150.829	69.1846	-2.30206	-1.60304	-4.22244
	CAGL0G07667g		0	2-to-2	Anc_1.291	YKR013W	PRY2	Sterol binding protein involved in the export of acetylated sterols; secreted glycoprotein and member of the CAP protein superfamily (cysteine-rich secretory proteins (CRISP), antigen 5, and pathogenesis related 1 proteins); sterol export function is redundant with that of PRY1; may be involved in detoxification of hydrophobic compounds; PRY2 has a paralog, PRY1, that arose from the whole genome …	309.015	177.608	-2.30179	-1.25432	-3.70035
	CAGL0D01386g	MED1	0.04	1-to-1	Anc_3.364	YPR070W	MED1	Subunit of the RNA polymerase II mediator complex; associates with core polymerase subunits to form the RNA polymerase II holoenzyme; essential for transcriptional regulation	88.2899	30.9782	-2.29057	1.60848	4.53939
	CAGL0K06831g		0.005	1-to-1	Anc_6.119	YBR221C	PDB1	E1 beta subunit of the pyruvate dehydrogenase (PDH) complex; PDH is an evolutionarily conserved multi-protein complex found in mitochondria	77.2537	24.7825	-2.2881	0.842952	-0.40111
	CAGL0K04785g		0.23	1-to-1	Anc_2.036	YNL211C		Putative protein of unknown function; green fluorescent protein (GFP)-fusion protein localizes to mitochondria; YNL211C is not an essential gene	26.9775	1.03261	-2.28679	-0.761589	-0.603747
	CAGL0J00165g		0.305	1-to-2	Anc_4.163	YGR027C	RPS25A	Protein component of the small (40S) ribosomal subunit; homologous to mammalian ribosomal protein S25, no bacterial homolog; RPS25A has a paralog, RPS25B, that arose from the whole genome duplication	26.9775	1.03261	-2.28679	-1.46624	-0.997001
	CAGL0J07722g		0.005	1-to-1	Anc_1.116	YNL246W	VPS75	NAP family histone chaperone; binds to histones and Rtt109p, stimulating histone acetyltransferase activity; possesses nucleosome assembly activity in vitro; proposed role in vacuolar protein sorting and in double-strand break repair; protein abundance increases in response to DNA replication stress; relocalizes to the cytosol in response to hypoxia	118.946	49.5651	-2.28018	-2.76201	-3.25853
	CAGL0G05511g		0.025	2-to-2	Anc_2.052	YDL224C	WHI4	Putative RNA binding protein; regulates the cell size requirement for passage through Start and commitment to cell division; WHI4 has a paralog, WHI3, that arose from the whole genome duplication	138.566	61.9563	-2.27851	-0.247964	-0.0771761
	CAGL0H02651g		0.005	1-to-1	Anc_8.799	YMR247C	RKR1	RING domain E3 ubiquitin ligase; involved in ubiquitin-mediated degradation of non-stop proteins; component of the ribosome quality control (RQC) complex (Rqc1p-Rkr1p-Tae2p-Cdc48p-Npl4p-Ufd1p), a ribosome-bound complex required for degradation of polypeptides arising from stalled translation; functional connections to chromatin modification; nuclear protein that also co-localizes with ribosomes; …	144.697	66.0868	-2.27128	-2.06774	-4.33093
	CAGL0G00792g		0	1-to-1	Anc_4.153	YLR329W	REC102	Protein involved in early stages of meiotic recombination; required for chromosome synapsis; forms a complex with Rec104p and Spo11p necessary during the initiation of recombination	166.77	80.5432	-2.26988	0.237525	-0.31576
	CAGL0B04851g		0	1-to-1	Anc_1.406	YCL014W	BUD3	Protein involved in bud-site selection; required for axial budding pattern; localizes with septins to bud neck in mitosis and may constitute an axial landmark for next round of budding	931.949	650.542	-2.26812	-5.69862	-9.60641
	CAGL0H02365g		0	1-to-1	Anc_8.814	YMR262W		Protein of unknown function; interacts weakly with Knr4p; YMR262W is not an essential gene	98.0999	37.1738	-2.26748	1.45254	0.384322
	CAGL0L06402g	YCF1	0.015	1-to-1	Anc_8.303	YDR135C	YCF1	Vacuolar glutathione S-conjugate transporter; member of ATP-binding cassette family; ATPase activity required to support vacuole fusion; forms stable complexes with vacuole fusion machinery; regulates Vam7p recruitment to vacuoles; has role in detoxifying metals such as cadmium, mercury, and arsenite; also transports unconjugated bilirubin, selenodigluthatione, and oxidized glutathione; similar t…	816.681	561.737	-2.2612	-2.27017	-4.86919
	CAGL0E05104g		0.005	1-to-1	Anc_2.314	YGL154C	LYS5	Phosphopantetheinyl transferase involved in lysine biosynthesis; converts inactive apo-form of Lys2p (alpha-aminoadipate reductase) into catalytically active holo-form by posttranslational addition of phosphopantetheine	186.39	93.9671	-2.25959	-0.835371	-2.92729
	CAGL0M01716g		0	2-to-1	Anc_3.310	YBR083W	TEC1	Transcription factor targeting filamentation genes and Ty1 expression; Ste12p activation of most filamentation gene promoters depends on Tec1p and Tec1p transcriptional activity is dependent on its association with Ste12p; binds to TCS elements upstream of filamentation genes, which are regulated by Tec1p/Ste12p/Dig1p complex; competes with Dig2p for binding to Ste12p/Dig1p; positive regulator of…	219.498	116.684	-2.25582	4.1151	7.93578
	CAGL0J09966g	YDJ1	0	1-to-1	Anc_2.243	YNL064C	YDJ1	Type I HSP40 co-chaperone; involved in regulation of HSP90 and HSP70 functions; critical for determining cell size at Start as a function of growth rate; involved in protein translocation across membranes; member of the DnaJ family	34.335	4.13042	-2.25394	0.478822	3.57499
	CAGL0J01045g		0.985	1-to-1	Anc_5.241	YJL033W	HCA4	DEAD box RNA helicase; high-copy number suppression of a U14 snoRNA processing mutant suggests an involvement in 18S rRNA synthesis	34.335	4.13042	-2.25394	0.789677	-0.843514
	CAGL0C05291g		0.28	2-to-2	Anc_3.154	YOL066C	RIB2	Bifunctional DRAP deaminase tRNA:pseudouridine synthase; the deaminase catalyzes the third step in riboflavin biosynthesis and the synthase catalyzes formation of pseudouridine at position 32 in cytoplasmic tRNAs; RIB2 has a paralog, PUS9, that arose from the whole genome duplication	158.186	75.3802	-2.25341	0.541386	2.77444
	CAGL0I01672g		0	1-to-1	Anc_1.462	YJR036C	HUL4	Protein with similarity to hect domain E3 ubiquitin-protein ligases; not essential for viability; found in association with Trf4 in TRAMP complex	142.245	65.0542	-2.2512	0.257712	-2.77602
	CAGL0I10945g	YCA1	0	1-to-1	Anc_8.608	YOR197W	MCA1	Ca2+-dependent cysteine protease; may cleave specific substrates during the stress response; regulates apoptosis upon H2O2 treatment; required for clearance of insoluble protein aggregates during normal growth; implicated in cell cycle dynamics; undergoes autocatalytic processing; similar to mammalian metacaspases, but exists as a monomer due to an extra pair of anti-parallel beta-strands that fo…	153.281	72.2824	-2.24931	-0.184047	-0.417271
	CAGL0I08349g		0.645	1-to-1	Anc_7.515	YPR161C	SGV1	Cyclin (Bur2p)-dependent protein kinase; functions in transcriptional regulation; phosphorylates the carboxy-terminal domain of Rpo21p and the C-terminal repeat domain of Spt5p; regulated by Cak1p; similar to metazoan CDK9 proteins	122.625	52.6629	-2.24678	1.37275	2.47195
	CAGL0A01760g		0.005	2-to-2	Anc_5.393	YHR091C	MSR1	Mitochondrial arginyl-tRNA synthetase; mutations in human ortholog are associated with pontocerebellar hypoplasia type 6; MSR1 has a paralog, YDR341C, that arose from the whole genome duplication	50.2762	11.3587	-2.23958	29.0488	33.0634	mitochondria
	CAGL0J07436g	PDR16	0.08	1-to-1	Anc_2.012	YNL231C	PDR16	Phosphatidylinositol transfer protein (PITP); controlled by the multiple drug resistance regulator Pdr1p; localizes to lipid particles and microsomes; controls levels of various lipids, may regulate lipid synthesis; homologous to Pdr17p; protein abundance increases in response to DNA replication stress	50.2762	11.3587	-2.23958	-2.59281	-2.77371
	CAGL0M02123g		0	1-to-1	Anc_8.681	YPL158C	AIM44	Protein that regulates Cdc42p and Rho1p; functions in the late steps of cytokinesis and cell separation; sustains Rho1p at the cell division site after actomyosin ring contraction; inhibits the activation of Cdc42-Cla4 at the cell division site to prevent budding inside the old bud neck; transcription is regulated by Swi5p; null mutant displays elevated frequency of mitochondrial genome loss; rel…	114.041	47.4999	-2.23849	-2.18073	-1.13041
	CAGL0A04477g		0.015	2-to-2	Anc_7.390	YBL067C	UBP13	Ubiquitin-specific protease that cleaves Ub-protein fusions; UBP13 has a paralog, UBP9, that arose from the whole genome duplication	114.041	47.4999	-2.23849	-2.20289	-2.44698
	CAGL0L03718g		0.025	1-to-1	Anc_2.191	YOR093C		Putative protein of unknown function; deletion causes sensitivity to unfolded protein response-inducing agents	277.132	157.989	-2.23478	-1.94468	-1.90707
	CAGL0J08118g		0.055	1-to-1	Anc_1.087	YNL265C	IST1	Protein with positive role in the multivesicular body sorting pathway; functions and forms a complex with Did2p; recruitment to endosomes is mediated by the Vps2p-Vps24p subcomplex of ESCRT-III; also interacts with Vps4p	134.887	60.9237	-2.22844	-0.234251	-1.36407
	CAGL0L08068g		0.19	1-to-1	Anc_1.153	YCR028C-A	RIM1	ssDNA-binding protein essential for mitochondrial genome maintenance; involved in mitochondrial DNA replication	25.7512	1.03261	-2.22708	16.6356	11.124	mitochondria
	CAGL0K07051g		0.975	1-to-1	Anc_6.147	YBR236C	ABD1	Methyltransferase; catalyzes the transfer of a methyl group from S-adenosylmethionine to the GpppN terminus of capped mRNA; nuclear protein that relocalizes to the cytosol in response to hypoxia	25.7512	1.03261	-2.22708	-0.500279	-0.360073
	CAGL0M12342g		0.07	1-to-2	Anc_7.240	YIL050W	PCL7	Pho85p cyclin of the Pho80p subfamily; forms a functional kinase complex with Pho85p which phosphorylates Mmr1p and is regulated by Pho81p; involved in glycogen metabolism, expression is cell-cycle regulated; PCL7 has a paralog, PCL6, that arose from the whole genome duplication	47.8237	10.3261	-2.22704	-1.28516	-0.997001
	CAGL0H04301g		0.01	1-to-1	Anc_4.347	YML078W	CPR3	Mitochondrial peptidyl-prolyl cis-trans isomerase (cyclophilin); catalyzes the cis-trans isomerization of peptide bonds N-terminal to proline residues; involved in protein refolding after import into mitochondria	115.267	48.5325	-2.22688	-1.00049	-1.46063
	CAGL0F07293g		0	1-to-1	Anc_6.137	YGL114W		Putative protein of unknown function; predicted member of the oligopeptide transporter (OPT) family of membrane transporters	169.222	83.6411	-2.22238	0.514192	-0.414214
	CAGL0B04983g		0	1-to-1	Anc_1.388	YLR170C	APS1	Small subunit of the clathrin-associated adaptor complex AP-1; AP-1 is involved in protein sorting at the trans-Golgi network; homolog of the sigma subunit of the mammalian clathrin AP-1 complex	141.019	65.0542	-2.22208	-4.70347	-3.52651
	CAGL0M12210g		0.015	1-to-1	Anc_7.024	YAL044W-A		Putative protein of unknown function; similar to S. pombe uvi31 which is a putative DNA repair protein	89.5161	33.0434	-2.2194	-0.513535	0.484169
	CAGL0G04037g		0	1-to-1	Anc_4.026	YLL032C		Protein of unknown function; may interact with ribosomes, based on co-purification experiments; green fluorescent protein (GFP)-fusion protein localizes to the cytoplasm; YLL032C is not an essential gene	85.8374	30.9782	-2.21446	-2.6128	-4.46258
	CAGL0G05247g		0	2-to-2	Anc_8.188	YDR069C	DOA4	Ubiquitin hydrolase that deubiquitinates ILV cargo proteins; required for recycling ubiquitin from proteasome-bound ubiquitinated intermediates, acts at the late endosome/prevacuolar compartment to recover ubiquitin from ubiquitinated membrane proteins en route to the vacuole; DOA4 has a paralog, UBP5, that arose from the whole genome duplication	252.607	141.467	-2.21434	-0.231476	2.24739
	CAGL0J02332g		0.005	1-to-1	Anc_7.184	YIL017C	VID28	GID Complex subunit, serves as adaptor for regulatory subunit Vid24p; protein involved in proteasome-dependent catabolite degradation of fructose-1,6-bisphosphatase (FBPase); localized to the nucleus and the cytoplasm	778.668	536.955	-2.21304	-0.681508	-5.00035
	CAGL0M08382g		0	1-to-1	Anc_1.181	YKL167C	MRP49	Mitochondrial ribosomal protein of the large subunit; not essential for mitochondrial translation	94.4211	36.1412	-2.21014	3.68272	3.69607	mitochondria
	CAGL0F04587g		0.1	1-to-1	Anc_7.485	YBL046W	PSY4	Regulatory subunit of protein phosphatase PP4; presence of Psy4p in the PP4 complex (along with catalytic subunit Pph3p and Psy2p) is required for dephosphorylation of the histone variant H2AX, but not for dephosphorylation of Rad53p, during recovery from the DNA damage checkpoint; localization is cell-cycle dependent and regulated by Cdc28p phosphorylation; required for cisplatin resistance; hom…	246.476	137.337	-2.20951	-5.78326	-5.42543
	CAGL0J02266g		0.005	1-to-1	Anc_7.152	YER007C-A	TMA20	Protein of unknown function that associates with ribosomes; has a putative RNA binding domain; interacts with Tma22p; null mutant exhibits translation defects; has homology to human oncogene MCT-1; protein abundance increases in response to DNA replication stress	263.643	149.728	-2.20424	-0.801658	-2.88002
	CAGL0K12562g	RIM15	0	1-to-1	Anc_8.034	YFL033C	RIM15	Protein kinase involved in cell proliferation in response to nutrients; glucose-repressible protein kinase; involved in signal transduction during cell proliferation in response to nutrients, specifically the establishment of stationary phase; identified as a regulator of IME2; substrate of Pho80p-Pho85p kinase	335.992	202.391	-2.19533	2.51951	8.36825
	CAGL0C04983g	ADO1	0.025	1-to-1	Anc_7.499	YJR105W	ADO1	Adenosine kinase; required for the utilization of S-adenosylmethionine (AdoMet); may be involved in recycling adenosine produced through the methyl cycle	33.1087	4.13042	-2.19494	0.588432	0.57849
	CAGL0M05819g		0.05	1-to-0	0			0	49.0499	11.3587	-2.18914	2.40976	1.78102
	CAGL0M12232g		0.07	1-to-1	Anc_7.023	YAL046C	AIM1	Protein involved in mitochondrial function or organization; null mutant displays elevated frequency of mitochondrial genome loss	79.7061	27.8804	-2.18904	-1.31059	-2.79205
	CAGL0K06347g		0.015	1-to-1	Anc_5.579	YDR459C	PFA5	Palmitoyltransferase with autoacylation activity; likely functions in pathway(s) outside Ras; member of a family of putative palmitoyltransferases containing an Asp-His-His-Cys-cysteine rich (DHHC-CRD) domain	142.245	67.1194	-2.17605	2.67159	2.66786
	CAGL0J03520g		0.01	1-to-2	Anc_6.336	YCR069W	CPR4	Peptidyl-prolyl cis-trans isomerase (cyclophilin); catalyzes the cis-trans isomerization of peptide bonds N-terminal to proline residues; has a potential role in the secretory pathway; CPR4 has a paralog, CPR8, that arose from the whole genome duplication	84.6111	30.9782	-2.17592	1.61421	1.39742
	CAGL0J05566g		0.04	1-to-1	Anc_2.205	YNL085W	MKT1	Protein that forms a complex with Pbp1p; complex may mediate posttranscriptional regulation of HO; involved in propagation of M2 dsRNA satellite of L-A virus; allelic variation affects mitochondrial genome stability, drug resistance, and more; forms cytoplasmic foci upon DNA replication stress	52.7287	13.4239	-2.17045	-0.578284	-1.07674
	CAGL0I07601g		0.005	1-to-1	Anc_3.099	YOL096C	COQ3	O-methyltransferase; catalyzes two different O-methylation steps in ubiquinone (Coenzyme Q) biosynthesis; component of a mitochondrial ubiquinone-synthesizing complex; phosphoprotein	236.666	132.174	-2.16609	1.59013	18.7642	mitochondria
	CAGL0H04719g		0.005	1-to-1	Anc_5.539	YML011C	RAD33	Protein involved in nucleotide excision repair; green fluorescent protein (GFP)-fusion protein localizes to the nucleus	24.525	1.03261	-2.16562	-0.672161	-2.19701
	CAGL0D03674g		0.005	1-to-1	Anc_6.251	YPL226W	NEW1	ATP binding cassette protein; cosediments with polysomes and is required for biogenesis of the small ribosomal subunit; Asn/Gln-rich rich region supports [NU+] prion formation and susceptibility to [PSI+] prion induction	66.2174	20.6521	-2.16556	-0.469631	-1.48851
	CAGL0I06072g		0	1-to-1	Anc_1.193	YJL154C	VPS35	Endosomal subunit of membrane-associated retromer complex; required for retrograde transport; receptor that recognizes retrieval signals on cargo proteins, forms subcomplex with Vps26p and Vps29p that selects cargo proteins for retrieval; interacts with Ypt7p	252.607	143.532	-2.16526	14.4946	60.3053
	CAGL0H06853g	ADH6	0	1-to-0	0			0	229.308	127.01	-2.16524	-2.09728	-2.25699
	CAGL0J08712g		0.005	1-to-1	Anc_7.077	YAL022C	FUN26	Vacuolar membrane transporter with broad nucleoside selectivity; may regulate balance of nicotinamide riboside (NmR) levels between cytosol and vacuole, contributing to salvage of NmR for use in cytosolic NAD+ synthesis	103.005	42.3368	-2.16395	-0.456339	-0.464109
	CAGL0D05192g		0.035	1-to-1	Anc_7.190	YFR033C	QCR6	Subunit 6 of the ubiquinol cytochrome-c reductase complex; the complex, also known as the cytochrome bc(1) complex or Complex III, is a component of the mitochondrial inner membrane electron transport chain; highly acidic protein; required for maturation of cytochrome c1; may be loosely associated with the complex since it is easily released into the intermembrane space	201.105	107.391	-2.16229	-2.38364	-3.5521	mitochondria
	CAGL0H07733g		0	1-to-1	Anc_3.566	YGL243W	TAD1	tRNA-specific adenosine deaminase; deaminates adenosine-37 to inosine in tRNA-Ala	134.887	62.9889	-2.15066	-1.08613	-1.48935
	CAGL0G03861g		0.075	1-to-1	Anc_1.086	YGR046W	TAM41	Mitochondrial phosphatidate cytidylyltransferase (CDP-DAG synthase); required for cardiolipin biosynthesis; viability of null mutant is strain-dependent; mRNA is targeted to the bud; mutant displays defect in mitochondrial protein import, likely due to altered membrane lipid composition	109.136	46.4673	-2.15019	-3.64077	-3.13293
	CAGL0G09999g		0.01	1-to-1	Anc_7.542	YPR185W	ATG13	Regulatory subunit of the Atg1p signaling complex; stimulates Atg1p kinase activity; required for vesicle formation during autophagy and the cytoplasm-to-vacuole targeting (Cvt) pathway; contains a HORMA domain required for autophagy and for recruitment of the phosphatidylinositol 3-kinase complex subunit Atg14p to the pre-autophagosomal structure	177.806	91.9019	-2.14578	-0.789354	-1.64546
	CAGL0K08206g		0.09	1-to-1	Anc_1.090	YGL140C		Putative protein of unknown function; non-essential gene; contains multiple predicted transmembrane domains	147.15	71.2498	-2.14444	-0.681951	-0.676444
	CAGL0A04741g		0.265	1-to-1	Anc_3.575	YFR051C	RET2	Delta subunit of the coatomer complex (COPI); COPI coats Golgi-derived transport vesicles; involved in retrograde transport between Golgi and ER	29.43	3.09782	-2.1416	-1.51119	-1.20851
	CAGL0J00693g		0.045	1-to-1	Anc_5.267	YHR023W	MYO1	Type II myosin heavy chain; required for wild-type cytokinesis and cell separation; localizes to the actomyosin ring; binds to myosin light chains Mlc1p and Mlc2p through its IQ1 and IQ2 motifs respectively	288.168	170.38	-2.13735	-6.25027	-6.52523
	CAGL0C05005g		0.83	1-to-1	Anc_3.177	YAR019C	CDC15	Protein kinase of the Mitotic Exit Network; localized to the spindle pole bodies at late anaphase; promotes mitotic exit by directly switching on the kinase activity of Dbf2p; required for spindle disassembly after meiosis II; relocalizes to the cytoplasm upon DNA replication stress	31.8825	4.13042	-2.13463	-1.21099	-1.58545
	CAGL0J08272g		0.01	1-to-1	Anc_1.075	YNL274C	GOR1	Glyoxylate reductase; null mutation results in increased biomass after diauxic shift; the authentic, non-tagged protein is detected in highly purified mitochondria in high-throughput studies; protein abundance increases in response to DNA replication stress	96.8736	39.239	-2.13185	-3.0038	-2.96176
	CAGL0C03696g		0.025	1-to-1	Anc_8.223	YDR089W		Protein of unknown function; deletion confers resistance to nickel; contains an SPX domain, which is found in proteins involved in phosphate homeostasis; relocalizes from vacuole to cytoplasm upon DNA replication stress	217.046	119.782	-2.12868	-1.25219	-2.45578
	CAGL0M13981g		0	1-to-1	Anc_5.002	YMR313C	TGL3	Bifunctional triacylglycerol lipase and LPE acyltransferase; major lipid particle-localized triacylglycerol (TAG) lipase; catalyzes acylation of lysophosphatidylethanolamine (LPE), a function which is essential for sporulation; required with Tgl4p for timely bud formation	188.842	100.163	-2.12608	-2.39174	-2.17163
	CAGL0K12078g		0.995	2-to-2	Anc_3.281	YDR043C	NRG1	Transcriptional repressor; recruits the Cyc8p-Tup1p complex to promoters; mediates glucose repression and negatively regulates a variety of processes including filamentous growth and alkaline pH response; NRG1 has a paralog, NRG2, that arose from the whole genome duplication	84.6111	32.0108	-2.12097	0.277288	-0.774757
	CAGL0A00869g	EST2	0	1-to-1	Anc_4.134	YLR318W	EST2	Reverse transcriptase subunit of the telomerase holoenzyme; essential for telomerase core catalytic activity, involved in other aspects of telomerase assembly and function; mutations in human homolog are associated with aplastic anemia	296.752	177.608	-2.1168	0.867307	-0.948327
	CAGL0F06237g		0.005	2-to-1	Anc_2.608	YMR043W	MCM1	Transcription factor; involved in cell-type-specific transcription and pheromone response; plays a central role in the formation of both repressor and activator complexes; relocalizes to the cytosol in response to hypoxia	134.887	64.0215	-2.11225	-2.30866	2.4741
	CAGL0F00407g		0	1-to-1	Anc_1.521	YJR070C	LIA1	Deoxyhypusine hydroxylase; HEAT-repeat containing metalloenzyme that catalyzes hypusine formation; binds to and is required for the modification of Hyp2p (eIF5A); complements S. pombe mmd1 mutants defective in mitochondrial positioning; protein abundance increases in response to DNA replication stress	94.4211	38.2064	-2.10892	-0.0197253	4.24133
	CAGL0M10593g		0	1-to-1	Anc_6.318	YNR020C	ATP23	Putative metalloprotease of the mitochondrial inner membrane; required for processing of Atp6p; has an additional role in assembly of the F0 sector of the F1F0 ATP synthase complex; substrate of the Mia40p-Erv1p disulfide relay system, and folding is assisted by Mia40p	77.2537	27.8804	-2.10846	17.4414	17.7067	mitochondria
	CAGL0L08954g		0	1-to-1	Anc_8.086	YPL003W	ULA1	Protein that activates Rub1p (NEDD8) before neddylation; acts together with Uba3p; may play a role in protein degradation	692.83	480.162	-2.10413	1.73798	0.497878
	CAGL0I00484g		0.005	2-to-2	Anc_6.099	YLR300W	EXG1	Major exo-1,3-beta-glucanase of the cell wall; involved in cell wall beta-glucan assembly; exists as three differentially glycosylated isoenzymes; EXG1 has a paralog, SPR1, that arose from the whole genome duplication	73.5749	25.8151	-2.10382	1.00458	1.76005
	CAGL0L03135g		0	1-to-1	Anc_1.251	YKR031C	SPO14	Phospholipase D; catalyzes the hydrolysis of phosphatidylcholine, producing choline and phosphatidic acid; involved in Sec14p-independent secretion; required for meiosis and spore formation; differently regulated in secretion and meiosis; participates in transcription initiation and/or early elongation of specific genes; interacts with "foot domain" of RNA polymerase II; deletion results in abnor…	701.414	487.39	-2.09836	-0.479605	-0.777642
	CAGL0J00517g		0	1-to-1	Anc_5.275	YHR031C	RRM3	DNA helicase involved in rDNA replication and Ty1 transposition; relieves replication fork pauses at telomeric regions; structurally and functionally related to Pif1p	82.1586	30.9782	-2.09786	-1.29237	0.693472
	CAGL0L06226g		0.005	2-to-1	Anc_3.318			0	82.1586	30.9782	-2.09786	-0.47317	-2.8379
	CAGL0M03179g		0.155	2-to-2	Anc_1.285	YJL082W	IML2	Protein of unknown function; the authentic, non-tagged protein is detected in highly purified mitochondria in high-throughput studies; protein abundance increases in response to DNA replication stress; IML2 has a paralog, YKR018C, that arose from the whole genome duplication	82.1586	30.9782	-2.09786	-2.76847	-3.20597
	CAGL0H07645g		0.01	1-to-1	Anc_3.576	YGL249W	ZIP2	Meiosis-specific protein; involved in normal synaptonemal complex formation and pairing between homologous chromosomes during meiosis; relocalizes from mitochondrion to cytoplasm upon DNA replication stress	234.213	133.206	-2.0973	-1.461	-1.82005
	CAGL0L06864g		0.025	2-to-1	Anc_2.389			0	176.58	92.9345	-2.08882	-1.06116	-1.82043
	CAGL0G04653g		0.275	1-to-1	Anc_3.089	YDR493W	MZM1	Protein required for assembly of the cytochrome bc(1) complex; acts as a chaperone for Rip1p and facilitates its insertion into the complex at a late stage of assembly; localized to the mitochondrial matrix; null mutant exhibits a respiratory growth defect and reduced mitochondrial zinc levels, which is characteristic of mutations affecting bc(1) complex assembly; human LYRM7 is a functional orth…	46.5974	11.3587	-2.08601	-1.26246	-1.07414
	CAGL0H00704g		0.08	1-to-2	Anc_6.285	YPL250C	ICY2	Protein of unknown function; mobilized into polysomes upon a shift from a fermentable to nonfermentable carbon source; potential Cdc28p substrate; ICY2 has a paralog, ICY1, that arose from the whole genome duplication	91.9686	37.1738	-2.08562	-0.997172	-2.02862
	CAGL0D00594g		0	1-to-1	Anc_4.271	YDL076C	RXT3	Component of the Rpd3L histone deacetylase complex; involved in histone deacetylation; protein abundance increases in response to DNA replication stress	273.453	162.119	-2.08412	-4.34888	-4.90435
	CAGL0L10406g	CYT1	0	1-to-1	Anc_5.666	YOR065W	CYT1	Cytochrome c1; component of the mitochondrial respiratory chain; expression is regulated by the heme-activated, glucose-repressed Hap2p/3p/4p/5p CCAAT-binding complex	133.661	64.0215	-2.08219	-1.97668	-3.11125	mitochondria
	CAGL0D00143g		0	0	0	0		0	28.2037	3.09782	-2.07841	-0.243691	-0.0720366
	CAGL0F04323g		1	1-to-1	Anc_3.322	YBL035C	POL12	B subunit of DNA polymerase alpha-primase complex; required for initiation of DNA replication during mitotic and premeiotic DNA synthesis; also functions in telomere capping and length regulation	28.2037	3.09782	-2.07841	0.903756	-0.107636
	CAGL0E00693g		0.11	1-to-1	Anc_8.374	YDR176W	NGG1	Subunit of chromatin modifying histone acetyltransferase complexes; member of the ADA complex, the SAGA complex, and the SLIK complex; transcriptional regulator involved in glucose repression of Gal4p-regulated genes	60.0862	18.5869	-2.0779	0.112624	-0.454836
	CAGL0L13090g	NDT80	0.06	1-to-1	Anc_2.135	YHR124W	NDT80	Meiosis-specific transcription factor; required for exit from pachytene and for full meiotic recombination; activates middle sporulation genes; competes with Sum1p for binding to promoters containing middle sporulation elements (MSE)	128.756	60.9237	-2.07665	0.479811	-2.17636
	CAGL0H04235g		0.04	1-to-1	Anc_4.350	YML080W	DUS1	Dihydrouridine synthase; member of a widespread family of conserved proteins including Smm1p, Dus3p, and Dus4p; modifies pre-tRNA(Phe) at U17	79.7061	29.9456	-2.07439	-1.04195	-1.39573
	CAGL0K04015g		0	1-to-1	Anc_4.172	YGR031W	IMO32	Conserved mitochondrial protein of unknown function; processed by both mitochondrial processing peptidase and mitochondrial octapeptidyl aminopeptidase; gene contains the nested antisense gene NAG1	372.78	236.467	-2.07015	4.71143	19.4938	mitochondria
	CAGL0J03300g		0	1-to-1	Anc_7.268	YER078C	ICP55	Mitochondrial aminopeptidase; cleaves the N termini of at least 38 imported proteins after cleavage by the mitochondrial processing peptidase (MPP), thereby increasing their stability; member of the aminopeptidase P family	129.982	61.9563	-2.06825	5.47064	13.8817	mitochondria
	CAGL0L01067g		0.01	1-to-1	Anc_7.362	YDL173W	PAR32	Putative protein of unknown function; hyperphosphorylated upon rapamycin treatment in a Tap42p-dependent manner; green fluorescent protein (GFP)-fusion protein localizes to the cytoplasm; PAR32 is not an essential gene	53.9549	15.4891	-2.06123	-2.18722	-1.7004
	CAGL0K12540g	HAC1	0.01	1-to-1	Anc_8.036	YFL031W	HAC1	Basic leucine zipper (bZIP) transcription factor (ATF/CREB1 homolog); regulates the unfolded protein response, via UPRE binding, and membrane biogenesis; ER stress-induced splicing pathway facilitates efficient Hac1p synthesis; protein abundance increases in response to DNA replication stress	109.136	48.5325	-2.06074	0.509003	-1.35129
	CAGL0K12892g		0.09	1-to-1	Anc_8.004	YFL047W	RGD2	GTPase-activating protein (RhoGAP) for Cdc42p and Rho5p; relocalizes from bud neck to cytoplasm upon DNA replication stress	109.136	48.5325	-2.06074	-0.977651	-2.92081
	CAGL0J02706g		0.005	1-to-1	Anc_7.210	YER044C-A	MEI4	Meiosis-specific protein involved in forming DSBs; involved in double-strand break (DSBs) formation during meiotic recombination; required for chromosome synapsis and production of viable spores	120.172	55.7607	-2.05797	-2.10816	-1.98009
	CAGL0L00847g		0.06	1-to-1	Anc_7.225	YIL043C	CBR1	Microsomal cytochrome b reductase; not essential for viability; also detected in mitochondria; mutation in conserved NADH binding domain of the human ortholog results in type I methemoglobinemia	64.9912	21.6847	-2.05478	1.37454	-0.121217
	CAGL0F02145g	PHM1	0	1-to-2	Anc_8.071	YFL004W	VTC2	Subunit of vacuolar transporter chaperone (VTC) complex; involved in membrane trafficking, vacuolar polyphosphate accumulation, microautophagy and non-autophagic vacuolar fusion; VTC2 has a paralog, VTC3, that arose from the whole genome duplication	383.816	245.76	-2.05319	-0.931772	-0.648536
	CAGL0C05137g	GPD2	0	2-to-2	Anc_3.169	YOL059W	GPD2	NAD-dependent glycerol 3-phosphate dehydrogenase; expression is controlled by an oxygen-independent signaling pathway required to regulate metabolism under anoxic conditions; located in cytosol and mitochondria; constitutively active but is inactivated via phosphorylation by energy-stress responsive kinase SNF1; GPD2 has a paralog, GPD1, that arose from the whole genome duplication	185.164	100.163	-2.05166	-7.07984	-6.89411
	CAGL0K12474g		0	1-to-1	Anc_8.042	YFL028C	CAF16	Part of evolutionarily-conserved CCR4-NOT regulatory complex; contains single ABC-type ATPase domain but no transmembrane domain; interacts with several subunits of Mediator	144.697	72.2824	-2.05113	0.214377	-0.295138
	CAGL0K12936g		0.05	1-to-1	Anc_8.001	YFL049W	SWP82	Member of the SWI/SNF chromatin remodeling complex; has an as yet unidentified role in the complex; has identifiable counterparts in closely related yeast species; abundantly expressed in many growth conditions; paralog of Npl6p; relocates to the cytosol under hypoxic conditions	121.399	56.7933	-2.04892	-2.08366	-3.12717
	CAGL0M08712g		0	1-to-2	Anc_5.626	YDR264C	AKR1	Palmitoyl transferase involved in protein palmitoylation; acts as a negative regulator of pheromone response pathway; required for endocytosis of pheromone receptors; involved in cell shape control; contains ankyrin repeats; AKR1 has a paralog, AKR2, that arose from the whole genome duplication	133.661	65.0542	-2.04408	-1.996	-3.22866
	CAGL0J10956g	SUM1	0.005	1-to-1	Anc_5.333	YDR310C	SUM1	Transcriptional repressor that regulates middle-sporulation genes; required for mitotic repression of middle sporulation-specific genes; also acts as general replication initiation factor; involved in telomere maintenance, chromatin silencing; regulated by pachytene checkpoint	73.5749	26.8477	-2.04376	-2.93587	-3.1185
	CAGL0F07865g	UPC2B	0	2-to-2	Anc_8.423	YDR213W	UPC2	Sterol regulatory element binding protein; induces transcription of sterol biosynthetic genes and of DAN/TIR gene products; relocates from intracellular membranes to perinuclear foci on sterol depletion; UPC2 has a paralog, ECM22, that arose from the whole genome duplication	187.616	102.228	-2.04173	-1.88991	-2.11478
	CAGL0M01100g		0.24	1-to-1	Anc_5.389	YDR337W	MRPS28	Mitochondrial ribosomal protein of the small subunit	22.0725	1.03261	-2.03692	8.20797	7.15192	mitochondria
	CAGL0G03399g		1	1-to-1	Anc_7.405	YER107C	GLE2	RNA export factor associated with the nuclear pore complex (NPC); associates with NUP116p; required for polyadenylated RNA export but not for protein import; homologous to S. pombe Rae1p and human RAE1	22.0725	1.03261	-2.03692	0.0680207	0.161345
	CAGL0M11990g		0.015	1-to-1	Anc_7.036	YAL040C	CLN3	G1 cyclin involved in cell cycle progression; activates Cdc28p kinase to promote the G1 to S phase transition; plays a role in regulating transcription of the other G1 cyclins, CLN1 and CLN2; regulated by phosphorylation and proteolysis; acetly-CoA induces CLN3 transcription in response to nutrient repletion to promote cell-cycle entry.	237.892	138.369	-2.0358	11.4994	37.8042
	CAGL0G07557g		0.08	2-to-2	Anc_8.764	YOR295W	UAF30	Subunit of UAF (upstream activation factor); UAF is an RNA polymerase I specific transcription stimulatory factor composed of Uaf30p, Rrn5p, Rrn9p, Rrn10p, histones H3 and H4; deletion decreases cellular growth rate; UAF30 has a paralog, TRI1, that arose from the whole genome duplication	36.7875	7.22824	-2.02813	1.31132	-0.395384
	CAGL0B03575g		0	1-to-1	Anc_6.009	YEL056W	HAT2	Subunit of the Hat1p-Hat2p histone acetyltransferase complex; required for high affinity binding of the complex to free histone H4, thereby enhancing Hat1p activity; similar to human RbAp46 and 48; has a role in telomeric silencing	103.005	45.4346	-2.02418	0.707388	-0.480812
	CAGL0I06765g		0	2-to-2	Anc_8.188	YER144C	UBP5	Putative ubiquitin-specific protease; concentrates at the bud neck; UBP5 has a paralog, DOA4, that arose from the whole genome duplication	234.213	136.304	-2.02123	-0.973141	-3.2856
	CAGL0F02233g		0	2-to-1	Anc_8.098	YFR006W		Putative X-Pro aminopeptidase; green fluorescent protein (GFP)-fusion protein localizes to the cytoplasm; YFR006W is not an essential gene	1131.83	839.508	-2.01511	1.00224	-1.30881
	CAGL0B03223g		0.06	1-to-0	0			0	26.9775	3.09782	-2.01358	-0.806854	-0.979563
	CAGL0G00902g		0	1-to-1	Anc_4.164	YLR335W	NUP2	Nucleoporin involved in nucleocytoplasmic transport; binds to either the nucleoplasmic or cytoplasmic faces of the nuclear pore complex depending on Ran-GTP levels; also has a role in chromatin organization	316.372	197.228	-2.01329	4.51363	2.94415
	CAGL0E06446g		0.015	1-to-1	Anc_5.254	YKL149C	DBR1	RNA lariat debranching enzyme; catalyzes debranching of lariat introns formed during pre-mRNA splicing; required for efficient Ty1 transposition; knockdown of human homolog Dbr1 rescues toxicity of RNA-binding proteins TDP-43 and FUS which are implicated in amyotrophic lateral sclerosis (ALS), suggests potential therapeutic target for ALS and related TDP-43 proteinopathies	52.7287	15.4891	-2.01204	-1.85309	-1.63243
	CAGL0C03652g		0	1-to-1	Anc_6.361	YNR041C	COQ2	Para hydroxybenzoate polyprenyl transferase; catalyzes the second step in ubiquinone (coenzyme Q) biosynthesis; human COQ2, mutations in which are implicated in an increased risk of mutiple-system atrophy, is able to complement a yeast coq2 null mutant	172.901	92.9345	-2.01135	2.27608	24.6896	mitochondria
	CAGL0F06039g		0.075	1-to-1	Anc_2.602	YMR039C	SUB1	Transcriptional coactivator; facilitates elongation through factors that modify RNAP II; role in peroxide resistance involving Rad2p; role in nonhomologous end-joining (NHEJ); role in the hyperosmotic stress response through polymerase recruitment at RNAP II and RNAP III genes; protein abundance increases in response to DNA replication stress	63.7649	21.6847	-2.01	-1.30576	-0.132225
	CAGL0H07271g		0.02	1-to-1	Anc_5.342	YDR315C	IPK1	Inositol 1,3,4,5,6-pentakisphosphate 2-kinase; nuclear protein required for synthesis of 1,2,3,4,5,6-hexakisphosphate (phytate), which is integral to cell function; has 2 motifs conserved in other fungi; ipk1 gle1 double mutant is inviable	63.7649	21.6847	-2.01	-0.316899	-1.83439
	CAGL0J03256g		0.025	1-to-1	Anc_7.264	YER075C	PTP3	Phosphotyrosine-specific protein phosphatase; involved in the inactivation of mitogen-activated protein kinase (MAPK) during osmolarity sensing; dephosporylates Hog1p MAPK and regulates its localization; localized to the cytoplasm	133.661	66.0868	-2.00628	-3.08855	-3.30004
	CAGL0F01771g		0.005	1-to-1	Anc_8.039	YLR057W	MNL2	Putative mannosidase involved in ER-associated protein degradation; localizes to the endoplasmic reticulum; sequence similarity with seven-hairpin glycosidase (GH47) family members, such as Mns1p and Mnl1p, that hydrolyze 1,2-linked alpha-D-mannose residues; non-essential gene	706.319	499.781	-2.00425	-4.08651	-6.31849
	CAGL0J08800g		0	1-to-1	Anc_7.337	YLR209C	PNP1	Purine nucleoside phosphorylase; specifically metabolizes inosine and guanosine nucleosides; involved in the nicotinamide riboside salvage pathway	72.3487	26.8477	-2.00178	-0.490447	-0.172481
	CAGL0J07326g		0.01	1-to-1	Anc_2.017	YNL224C	SQS1	Protein that stimulates the ATPase and helicase activities of Prp43p; acts with Prp43p to stimulate 18s rRNA maturation by Nob1p; overexpression antagonizes the suppression of splicing defects by spp382 mutants; component of pre-ribosomal particles; relocalizes from nucleus to nucleolus upon DNA replication stress	100.552	44.402	-2.00002	-0.668046	-0.0360455
	CAGL0G00462g		0	2-to-2	Anc_5.029	YGR273C		Putative protein of unknown function; expression downregulated by treatment with 8-methoxypsoralen plus UVA irradiation; not an essential gene; YGR273C has a paralog, YMR295C, that arose from the whole genome duplication	251.381	149.728	-1.99963	1.57474	0.748328
	CAGL0J03366g	GET2	0.01	1-to-1	Anc_7.277	YER083C	GET2	Subunit of the GET complex; involved in insertion of proteins into the ER membrane; required for the retrieval of HDEL proteins from the Golgi to the ER in an ERD2 dependent fashion and for meiotic nuclear division	46.5974	12.3913	-1.99956	-1.60616	0.952356
	CAGL0I05390g		0.01	2-to-2	Anc_8.477	YPL026C	SKS1	Putative serine/threonine protein kinase; involved in the adaptation to low concentrations of glucose independent of the SNF3 regulated pathway; SKS1 has a paralog, VHS1, that arose from the whole genome duplication	134.887	67.1194	-1.99888	0.656709	-0.615737
	CAGL0J06116g		0.01	1-to-1	Anc_2.091	YNL164C	IBD2	Component of the BUB2-dependent spindle checkpoint pathway; interacts with Bfa1p and functions upstream of Bub2p and Bfa1p	90.7424	38.2064	-1.99802	-0.260148	-3.51465
	CAGL0K01771g		0	2-to-1	Anc_3.176			0	446.354	297.39	-1.99039	-0.346422	-0.247282
	CAGL0I06292g	PEX2	0.01	1-to-1	Anc_1.124	YJL210W	PEX2	RING-finger peroxin and E3 ubiquitin ligase; peroxisomal membrane protein with a C-terminal zinc-binding RING domain, forms translocation subcomplex with Pex10p and Pex12p which functions in peroxisomal matrix protein import	50.2762	14.4565	-1.99008	-0.254037	-1.54187
	CAGL0J06182g	SKO1	0	1-to-1	Anc_2.086	YNL167C	SKO1	Basic leucine zipper transcription factor of the ATF/CREB family; forms a complex with Tup1p and Cyc8p to both activate and repress transcription; cytosolic and nuclear protein involved in osmotic and oxidative stress responses	143.471	73.315	-1.9865	-3.90968	-3.42974
	CAGL0I00374g		0	1-to-1	Anc_6.108	YGL057C	GEP7	Protein of unknown function; null mutant exhibits a respiratory growth defect and synthetic interactions with prohibitin (phb1) and gem1; authentic, non-tagged protein is detected in highly purified mitochondria in high-throughput studies	166.77	89.8367	-1.97471	6.62348	3.45135	mitochondria
	CAGL0J05676g	INN1	0.145	1-to-1	Anc_2.124	YNL152W	INN1	Essential protein that associates with contractile actomyosin ring; required for ingression of the plasma membrane into the bud neck during cytokinesis; C2 domain, a membrane targeting module, is required for function; activates chitin synthase activity of Chs2p during cytokinesis	20.8462	1.03261	-1.96933	-0.162446	-0.0480199
	CAGL0G08470g		0.875	1-to-1	Anc_8.414	YLR234W	TOP3	DNA Topoisomerase III; conserved protein that functions in a complex with Sgs1p and Rmi1p to relax single-stranded negatively-supercoiled DNA preferentially, involved in telomere stability and regulation of mitotic recombination	20.8462	1.03261	-1.96933	-0.536863	-0.242785
	CAGL0M06325g		0.01	2-to-2	Anc_8.566	YBR182C	SMP1	Putative transcription factor of the MADS-box family; involved in regulating the response to osmotic stress; SMP1 has a paralog, RLM1, that arose from the whole genome duplication	74.8012	28.913	-1.96837	-2.71231	-3.14656
	CAGL0H05929g		0	2-to-2	Anc_8.587	YPL105C	SYH1	Protein of unknown function that influences nuclear pore distribution; co-purifies with ribosomes; contains a GYF domain, which bind proline-rich sequences; deletion extends chronological lifespan; SYH1 has a paralog, SMY2, that arose from the whole genome duplication	217.046	125.978	-1.96828	-2.0114	-3.70366
	CAGL0M05533g	DUR1,2	0.015	1-to-1	Anc_8.520	YBR208C	DUR1,2	Urea amidolyase; contains both urea carboxylase and allophanate hydrolase activities, degrades urea to CO2 and NH3; expression sensitive to nitrogen catabolite repression and induced by allophanate, an intermediate in allantoin degradation; protein abundance increases in response to DNA replication stress	285.716	176.576	-1.96773	1.02158	-0.36138
	CAGL0K03157g	DUR31	0.01	1-to-1	Anc_2.551	YHL016C	DUR3	Plasma membrane transporter for both urea and polyamines; expression is highly sensitive to nitrogen catabolite repression and induced by allophanate, the last intermediate of the allantoin degradative pathway	141.019	72.2824	-1.96402	-2.22334	0.044465
	CAGL0H08503g		0	1-to-1	Anc_3.335	YBR094W	PBY1	Putative tubulin tyrosine ligase associated with P-bodies; forms cytoplasmic foci upon DNA replication stress	359.291	232.336	-1.96261	-0.395235	2.21884
	CAGL0F03465g		0	2-to-2	Anc_8.834	YMR275C	BUL1	Ubiquitin-binding component of the Rsp5p E3-ubiquitin ligase complex; disruption causes temperature-sensitive growth, overexpression causes missorting of amino acid permeases; BUL1 has a paralog, BUL2, that arose from the whole genome duplication	475.784	322.173	-1.96069	-5.43441	-7.87445
	CAGL0D03256g		0	2-to-2	Anc_5.200	YLR020C	YEH2	Steryl ester hydrolase; catalyzes steryl ester hydrolysis at the plasma membrane; involved in sterol metabolism; YEH2 has a paralog, YEH1, that arose from the whole genome duplication	55.1812	17.5543	-1.96019	-1.88417	-1.80772
	CAGL0F00363g	OPI3	0.005	1-to-1	Anc_1.526	YJR073C	OPI3	Methylene-fatty-acyl-phospholipid synthase; catalyzes the last two steps in phosphatidylcholine biosynthesis; also known as phospholipid methyltransferase	33.1087	6.19563	-1.95758	1.3416	2.39081
	CAGL0E00539g		0.005	1-to-1	Anc_6.364	YCR086W	CSM1	Nucleolar protein that mediates homolog segregation during meiosis I; forms a complex with Lrs4p and then Mam1p at kinetochores; required for condensin recruitment to the replication fork barrier site and rDNA repeat segregation	30.6562	5.16303	-1.94918	-0.946717	-1.15373
	CAGL0K03949g		0	1-to-1	Anc_2.396	YMR135C	GID8	Subunit of GID Complex, binds strongly to central component Vid30p; GID Complex is involved in proteasome-dependent catabolite inactivation of fructose-1,6-bisphosphatase; recruits Rmd5p, Fyv10 and Vid28p to GID Complex; contains LisH, CTLH, and CRA domains that mediate binding to Vid30p (LisH) and Rmd5p and Vid28p (CTLH and CRA); dosage-dependent regulator of START	106.684	49.5651	-1.94867	-0.723203	-3.23698
	CAGL0I04312g		0	2-to-1	Anc_8.112	YGL167C	PMR1	High affinity Ca2+/Mn2+ P-type ATPase; required for Ca2+ and Mn2+ transport into Golgi; involved in Ca2+ dependent protein sorting and processing; mutations in human homolog ATP2C1 cause acantholytic skin condition Hailey-Hailey disease	85.8374	36.1412	-1.94766	-0.197421	-2.65847
	CAGL0H06281g		0.02	2-to-1	Anc_7.088	YAL016W	TPD3	Regulatory subunit A of the heterotrimeric PP2A complex; the heterotrimeric protein phosphatase 2A (PP2A) complex also contains regulatory subunit Cdc55p and either catalytic subunit Pph21p or Pph22p; required for cell morphogenesis and transcription by RNA polymerase III	72.3487	27.8804	-1.94269	-2.51998	-2.09805
	CAGL0J01353g		0	1-to-1	Anc_2.472	YMR089C	YTA12	Component, with Afg3p, of mitochondrial inner membrane m-AAA protease; mediates degradation of misfolded or unassembled proteins; also required for correct assembly of mitochondrial enzyme complexes	138.566	71.2498	-1.94123	19.8961	59.2552	mitochondria
	CAGL0H07777g		0	1-to-1	Anc_3.564	YGL241W	KAP114	Karyopherin, responsible for nuclear import of specific proteins; cargoes include Spt15p, Sua7p, histones H2A and H2B, and Nap1p; amino terminus shows similarity to those of other importins, particularly Cse1p; localization is primarily nuclear; function is regulated by sumoylation; protein abundance increases in response to DNA replication stress	324.956	207.554	-1.93855	7.07584	24.4752
	CAGL0G04741g		0.005	2-to-2	Anc_2.172	YOR108W	LEU9	Alpha-isopropylmalate synthase II (2-isopropylmalate synthase); catalyzes the first step in the leucine biosynthesis pathway; the minor isozyme, responsible for the residual alpha-IPMS activity detected in a leu4 null mutant; LEU9 has a paralog, LEU4, that arose from the whole genome duplication	77.2537	30.9782	-1.93753	-0.403298	-2.20121
	CAGL0J00297g		0	1-to-1	Anc_5.287	YHR045W		Putative protein of unknown function; possible role in iron metabolism and/or amino acid and carbohydrate metabolism; green fluorescent protein (GFP)-fusion protein localizes to the endoplasmic reticulum	209.688	121.847	-1.93705	-3.63107	-5.62938
	CAGL0K07436g		0	1-to-1	Anc_8.784	YMR241W	YHM2	Citrate and oxoglutarate carrier protein; exports citrate from and imports oxoglutarate into the mitochondrion, causing net export of NADPH reducing equivalents; also associates with mt nucleoids and has a role in replication and segregation of the mt genome	160.639	86.7389	-1.93703	1.04391	0.682735
	CAGL0F07667g	MSS11	0	1-to-1	Anc_2.346	YMR164C	MSS11	Transcription factor; involved in regulation of invasive growth and starch degradation; controls the activation of FLO11 and STA2 in response to nutritional signals	392.399	259.184	-1.93685	1.78754	1.59085
	CAGL0E05742g		0.94	1-to-1	Anc_6.224	YPL210C	SRP72	Core component of the signal recognition particle (SRP); the SRP is a ribonucleoprotein (RNP) complex that functions in targeting nascent secretory proteins to the endoplasmic reticulum (ER) membrane	56.4074	18.5869	-1.93646	0.217764	-1.04412
	CAGL0L02475g	GCN4	0.09	1-to-1	Anc_7.131	YEL009C	GCN4	bZIP transcriptional activator of amino acid biosynthetic genes; activator responds to amino acid starvation; expression is tightly regulated at both the transcriptional and translational levels	120.172	58.8585	-1.93614	3.31801	9.82695
	CAGL0B04719g		0	1-to-1	Anc_1.416	YCL002C		Putative protein of unknown function; YCL002C is not an essential gene	804.419	585.487	-1.92752	12.5121	26.8528
	CAGL0J01800g		0.01	1-to-0	0			0	361.743	236.467	-1.92267	-0.254735	-2.2462
	CAGL0M06281g		0.47	1-to-1	Anc_8.570	YBR180W	DTR1	Putative dityrosine transporter of the major facilitator superfamily; member of the 12-spanner drug:H(+) antiporter DHA1 family; required for spore wall synthesis; sequence similarity to QDR1 and QDR3, and the triple mutant dtr1 qdr1 qdr3 exhibits reduced dityrosine fluorescence relative to the single mutants; expressed during sporulation	136.114	70.2172	-1.91812	0.875173	2.77191
	CAGL0A04455g	SEF1	0	1-to-1	Anc_7.389	YBL066C	SEF1	Putative transcription factor; has homolog in Kluyveromyces lactis	258.738	159.021	-1.91212	0.554644	-2.25827
	CAGL0E05830g		0.01	1-to-1	Anc_6.232	YPL215W	CBP3	Mitochondrial protein required for assembly of cytochrome bc1 complex; forms a complex with Cbp6p that binds to mt ribosomes near the polypeptide tunnel exit and promotes efficient translation of the COB mRNA; Cbp3p-Cbp6p complex also interacts with newly synthesized cytochrome b (Cobp) and Cbp4p to promote assembly of Cobp into the cytochrome bc1 complex; Cbp3p-Cbp6p complex is sequestered if as…	84.6111	36.1412	-1.90892	-2.16557	-1.14325
	CAGL0F00253g		0	1-to-1	Anc_1.532	YKL211C	TRP3	Indole-3-glycerol-phosphate synthase; forms bifunctional hetero-oligomeric anthranilate synthase:indole-3-glycerol phosphate synthase enzyme complex with Trp2p	321.277	206.521	-1.90493	-0.0489442	-0.646095
	CAGL0I00902g		0	2-to-1	Anc_2.395	YMR136W	GAT2	Protein containing GATA family zinc finger motifs; similar to Gln3p and Dal80p; expression repressed by leucine	242.797	147.663	-1.90059	0.0551468	1.64989
	CAGL0I01628g		0.06	1-to-1	Anc_1.466	YJR040W	GEF1	Voltage-gated chloride channel; localized to the golgi, the endosomal system, and plasma membrane; involved in cation homeostasis; highly homologous to vertebrate voltage-gated chloride channels; modulates TBSV model (+) RNA virus replication by regulating copper metabolism	19.62	1.03261	-1.89931	-0.500279	-0.360073
	CAGL0M05643g	YFH1	0.01	1-to-1	Anc_2.309	YDL120W	YFH1	Mitochondrial matrix iron chaperone; oxidizes and stores iron; interacts with Isu1p to promote Fe-S cluster assembly; mutation results in multiple Fe/S-dependent enzyme deficiencies; human frataxin homolog is mutated in Friedrich's ataxia	19.62	1.03261	-1.89931	-0.761589	-0.603747
	CAGL0I06600g		0.035	1-to-1	Anc_8.202	YER151C	UBP3	Ubiquitin-specific protease involved in transport and osmotic response; interacts with Bre5p to co-regulate anterograde and retrograde transport between the ER and Golgi; involved in transcription elongation in response to osmostress through phosphorylation at Ser695 by Hog1p; inhibitor of gene silencing; cleaves ubiquitin fusions but not polyubiquitin; also has mRNA binding activity; protein abu…	19.62	1.03261	-1.89931	-2.03793	-1.80772
	CAGL0C05533g		0	1-to-1	Anc_2.021	YDL237W	AIM6	Putative protein of unknown function; required for respiratory growth; YDL237W is not an essential gene	313.92	201.358	-1.89654	0.319043	-1.62293
	CAGL0A00451g	PDR1	0	1-to-2	Anc_4.113	YGL013C	PDR1	Transcription factor that regulates the pleiotropic drug response; zinc cluster protein that is a master regulator involved in recruiting other zinc cluster proteins to pleiotropic drug response elements (PDREs) to fine tune the regulation of multidrug resistance genes; relocalizes to the cytosol in response to hypoxia; PDR1 has a paralog, PDR3, that arose from the whole genome duplication	355.612	233.369	-1.89424	-7.11041	-6.92663
	CAGL0L08624g		0	2-to-1	Anc_8.069			0	1439.62	1109.02	-1.89168	-6.11629	-8.0544
	CAGL0F05329g		0.005	1-to-1	Anc_8.419	YDR210W		Predicted tail-anchored plasma membrane protein; contains a conserved CYSTM module; related proteins in other organisms may be involved in response to stress; green fluorescent protein (GFP)-fusion protein localizes to the cell periphery	67.4437	25.8151	-1.88994	2.8717	3.46716
	CAGL0K08008g		0	1-to-1	Anc_3.398	YPR089W		Protein of unknown function; exhibits genetic interaction with ERG11 and protein-protein interaction with Hsp82p	134.887	70.2172	-1.88816	1.18429	-1.19678
	CAGL0J06688g		0.005	2-to-2	Anc_8.831	YML109W	ZDS2	Protein with a role in regulating Swe1p-dependent polarized growth; involved in maintenance of Cdc55p in the cytoplasm where it promotes mitotic entry; interacts with silencing proteins at the telomere; implicated in the mitotic exit network through regulation of Cdc14p localization; ZDS2 has a paralog, ZDS1, that arose from the whole genome duplication	87.0636	38.2064	-1.88446	-3.03559	-1.40026
	CAGL0E02761g		0	1-to-1	Anc_4.111	YBL006C	LDB7	Component of the RSC chromatin remodeling complex; interacts with Rsc3p, Rsc30p, Npl6p, and Htl1p to form a module important for a broad range of RSC functions	273.453	171.413	-1.88242	1.29708	1.87142
	CAGL0G05720g		0.02	2-to-2	Anc_2.071	YDL214C	PRR2	Serine/threonine protein kinase; inhibits pheromone induced signalling downstream of MAPK, possibly at the level of the Ste12p transcription factor; mutant has increased aneuploidy tolerance; PRR2 has a paralog, NPR1, that arose from the whole genome duplication	122.625	61.9563	-1.8813	-0.352123	-1.14518
	CAGL0M10395g		0.005	1-to-0	0			0	2033.12	1604.67	-1.88007	-0.53423	-3.14516
	CAGL0I03784g		0.01	1-to-1	Anc_7.316	YDL142C	CRD1	Cardiolipin synthase; produces cardiolipin, which is a phospholipid of the mitochondrial inner membrane that is required for normal mitochondrial membrane potential and function; also required for normal vacuolar ion homeostasis	116.494	57.8259	-1.87937	-1.81218	16.1855	mitochondria
	CAGL0I10923g		0.005	1-to-1	Anc_8.606	YOR196C	LIP5	Protein involved in biosynthesis of the coenzyme lipoic acid; has similarity to E. coli lipoic acid synthase	26.9775	4.13042	-1.87878	0.733902	-0.922507
	CAGL0G00594g		0.96	1-to-1	Anc_4.126	YGL001C	ERG26	C-3 sterol dehydrogenase; catalyzes the second of three steps required to remove two C-4 methyl groups from an intermediate in ergosterol biosynthesis	26.9775	4.13042	-1.87878	-1.11608	-1.54105
	CAGL0M00924g		0.06	1-to-1	Anc_4.315	YLR436C	ECM30	Putative protein of unknown function; may play a role in cell wall biosynthesis, mutants have abormal relative levels of mannose and glucose and have Gap1p sorting and transport defects; (GFP)-fusion protein localizes to the cytoplasm	26.9775	4.13042	-1.87878	-2.03793	-1.80772
	CAGL0K03685g		0	1-to-1	Anc_2.415	YMR123W	PKR1	V-ATPase assembly factor; functions with other V-ATPase assembly factors in the ER to efficiently assemble the V-ATPase membrane sector (V0); protein abundance increases in response to DNA replication stress	355.612	234.401	-1.87593	-2.71106	-1.76958
	CAGL0M06413g		0	1-to-1	Anc_8.560	YPL084W	BRO1	Cytoplasmic class E vacuolar protein sorting (VPS) factor; coordinates deubiquitination in the multivesicular body (MVB) pathway by recruiting Doa4p to endosomes	117.72	58.8585	-1.87164	-4.3479	-5.1788
	CAGL0F04895g		0	1-to-1	Anc_3.510	YPR160W	GPH1	Glycogen phosphorylase required for the mobilization of glycogen; non-essential; regulated by cyclic AMP-mediated phosphorylation; expression is regulated by stress-response elements and by the HOG MAP kinase pathway	224.403	135.271	-1.8707	-1.34451	-2.17849
	CAGL0E03113g		0	1-to-1	Anc_4.073	YGR152C	RSR1	GTP-binding protein of the Ras superfamily; required for bud site selection, morphological changes in response to mating pheromone, and efficient cell fusion; localized to the plasma membrane; significantly similar to mammalian Rap GTPases	605.767	431.629	-1.86891	-0.56631	-1.15984
	CAGL0G07403g		0	2-to-2	Anc_5.577	YML034W	SRC1	Inner nuclear membrane protein; functions in regulation of subtelomeric genes and is linked to TREX (transcription export) factors; SRC1 produces 2 splice variant proteins with different functions; alternative splicing of SRC1 pre-mRNA is promoted by Hub1p; mutant has aneuploidy tolerance; SEC1 has a paralog, HEH2, that arose from the whole genome duplication	94.4211	43.3694	-1.86667	0.190808	-1.05809
	CAGL0L09185g		0	2-to-1	Anc_8.098			0	465.974	321.14	-1.8641	-0.0546094	-4.21297
	CAGL0H10428g		0	1-to-1	Anc_2.324	YDL113C	ATG20	Sorting nexin family member; required for the cytoplasm-to-vacuole targeting (Cvt) pathway and for endosomal sorting; has a Phox homology domain that binds phosphatidylinositol-3-phosphate; interacts with Snx4p; potential Cdc28p substrate	323.73	210.652	-1.86205	1.99685	1.29113
	CAGL0E04862g		0.01	1-to-1	Anc_8.426	YDR217C	RAD9	DNA damage-dependent checkpoint protein; required for cell-cycle arrest in G1/S, intra-S, and G2/M, plays a role in postreplication repair (PRR) pathway; transmits checkpoint signal by activating Rad53p and Chk1p; hyperphosphorylated by Mec1p and Tel1p; multiple cyclin dependent kinase consensus sites and the C-terminal BRCT domain contribute to DNA damage checkpoint activation; Rad9p Chk1 Activa…	262.417	164.184	-1.85894	0.119214	-1.1975
	CAGL0H06787g		0	1-to-1	Anc_5.718	YIL160C	POT1	3-ketoacyl-CoA thiolase with broad chain length specificity; cleaves 3-ketoacyl-CoA into acyl-CoA and acetyl-CoA during beta-oxidation of fatty acids	174.127	99.1301	-1.85292	-1.02629	-3.22479
	CAGL0E02315g		0.135	1-to-1	Anc_6.043	YOL012C	HTZ1	Histone variant H2AZ; exchanged for histone H2A in nucleosomes by the SWR1 complex; involved in transcriptional regulation through prevention of the spread of silent heterochromatin	33.1087	7.22824	-1.84753	-0.971823	-1.34831
	CAGL0J10186g		0.055	1-to-1	Anc_2.225	YNL071W	LAT1	Dihydrolipoamide acetyltransferase component (E2) of the PDC; the pyruvate dehydrogenase complex (PDC) catalyzes the oxidative decarboxylation of pyruvate to acetyl-CoA	39.2399	10.3261	-1.84741	-1.27169	-2.35793
	CAGL0G08624g	QDR2	0.005	2-to-2	Anc_2.242	YIL120W	QDR1	Multidrug transporter of the major facilitator superfamily; member of the 12-spanner drug:H(+) antiporter DHA1 family; involved in spore wall assembly; sequence similarity to DTR1 and QDR3, and the triple mutant dtr1 qdr1 qdr3 exhibits reduced dityrosine fluorescence relative to the single mutants; required for resistance to quinidine, ketoconazole, fluconazole, and barban; QDR1 has a paralog, AQ…	66.2174	25.8151	-1.84583	0.487278	-1.51101
	CAGL0D05962g		0	1-to-1	Anc_5.186	YGR174C	CBP4	Mitochondrial protein required for assembly of cytochrome bc1 complex; interacts with the Cbp3p-Cbp6p complex and newly synthesized cytochrome b (Cobp) to promote assembly of Cobp into the cytochrome bc1 complex	159.412	88.8041	-1.84521	0.890284	0.595334
	CAGL0J03278g		0	1-to-1	Anc_7.266	YER077C		Putative protein of unknown function; green fluorescent protein (GFP)-fusion protein localizes to the mitochondrion; null mutation results in a decrease in plasma membrane electron transport	269.775	170.38	-1.84508	7.81498	5.72654	mitochondria
	CAGL0M01826g	ECM33	0	2-to-2	Anc_3.302	YBR078W	ECM33	GPI-anchored protein of unknown function; possible role in apical bud growth; GPI-anchoring on the plasma membrane crucial to function; phosphorylated in mitochondria; similar to Sps2p; ECM33 has a paralog, PST1, that arose from the whole genome duplication	284.49	181.739	-1.84108	4.7633	9.89699
	CAGL0M06171g		0.065	1-to-1	Anc_8.586	YBR173C	UMP1	Chaperone required for correct maturation of the 20S proteasome; short-lived chaperone; may inhibit premature dimerization of proteasome half-mers; degraded by proteasome upon completion of its assembly	53.9549	18.5869	-1.83918	-1.24393	-2.57254
	CAGL0M06237g		0.005	1-to-2	Anc_8.574	YBR177C	EHT1	Acyl-coenzymeA:ethanol O-acyltransferase; plays a minor role in medium-chain fatty acid ethyl ester biosynthesis; possesses short-chain esterase activity; localizes to lipid particles and the mitochondrial outer membrane; EHT1 has a paralog, EEB1, that arose from the whole genome duplication	116.494	58.8585	-1.83909	0.463128	-0.44423
	CAGL0H03883g		0.135	1-to-1	Anc_1.410	YNL005C	MRP7	Mitochondrial ribosomal protein of the large subunit	50.2762	16.5217	-1.8353	9.86898	13.606	mitochondria
	CAGL0G03729g		0.975	1-to-1	Anc_7.008	YOR372C	NDD1	Transcriptional activator essential for nuclear division; localized to the nucleus; essential component of the mechanism that activates the expression of a set of late-S-phase-specific genes	30.6562	6.19563	-1.83193	-1.06036	-1.54187
	CAGL0K06105g		0	1-to-1	Anc_6.061	YLR267W	BOP2	Protein of unknown function	190.069	111.521	-1.83056	-0.112596	-1.23898
	CAGL0I02090g		0.05	2-to-2	Anc_5.088	YHR158C	KEL1	Protein required for proper cell fusion and cell morphology; functions in a complex with Kel2p to negatively regulate mitotic exit, interacts with Tem1p and Lte1p; localizes to regions of polarized growth; potential Cdc28p substrate; KEL1 has a paralog, KEL2, that arose from the whole genome duplication	105.457	51.6303	-1.82748	-2.98226	-4.74008
	CAGL0M10235g		0.865	1-to-1	Anc_2.504	YKL006C-A	SFT1	Intra-Golgi v-SNARE; required for transport of proteins between an early and a later Golgi compartment	18.3937	1.03261	-1.82664	0.0680207	0.161345
	CAGL0M03729g		0.96	2-to-2	Anc_3.060	YNL298W	CLA4	Cdc42p-activated signal transducing kinase; member of the PAK (p21-activated kinase) family, along with Ste20p and Skm1p; involved in septin ring assembly, vacuole inheritance, cytokinesis, sterol uptake regulation; phosphorylates Cdc3p and Cdc10p; CLA4 has a paralog, SKM1, that arose from the whole genome duplication	18.3937	1.03261	-1.82664	0.721564	-0.203566
	CAGL0M12551g		0	2-to-2	Anc_7.248	YIL057C	RGI2	Protein of unknown function; involved in energy metabolism under respiratory conditions; expression induced under carbon limitation and repressed under high glucose; RGI2 has a paralog, RGI1, that arose from the whole genome duplication	112.815	56.7933	-1.82122	-0.193179	-2.21541
	CAGL0G02277g		0	1-to-1	Anc_5.682	YKR085C	MRPL20	Mitochondrial ribosomal protein of the large subunit	28.2037	5.16303	-1.81921	11.4292	9.9522	mitochondria
	CAGL0K03927g		0.925	1-to-1	Anc_2.397	YMR134W	ERG29	Protein of unknown function involved in ergosterol biosynthesis; conditional mutants produce less ergosterol, display impaired oxygen consumption, respiratory growth, mitochondrial iron utilization, and are more sensitive to oxidative stress; mutant bm-8 has a growth defect on iron-limited medium that is complemented by overexpression of Yfh1p; protein localizes to the cytoplasm, ER and nuclear e…	28.2037	5.16303	-1.81921	-0.473533	-0.902749
	CAGL0K09834g		0.05	1-to-1	Anc_2.199	YNL091W	NST1	Protein of unknown function; mediates sensitivity to salt stress; interacts physically with the splicing factor Msl1p and also displays genetic interaction with MSL1	78.4799	34.076	-1.81505	-2.15592	-3.43416
	CAGL0K01815g		0.99	1-to-1	Anc_3.183	YDL017W	CDC7	DDK (Dbf4-dependent kinase) catalytic subunit; required for origin firing and replication fork progression in mitotic S phase through phosphorylation of Mcm2-7p complexes and Cdc45p; kinase activity correlates with cyclical DBF4 expression; required for pre-meiotic DNA replication, meiotic DSB formation, recruitment of the monopolin complex to kinetochores during meiosis I and as a gene-specific …	20.8462	2.06521	-1.81382	-0.500279	-0.360073
	CAGL0B02123g		0.005	1-to-1	Anc_5.106	YGR222W	PET54	Mitochondrial inner membrane protein; binds to the 5' UTR of the COX3 mRNA to activate its translation together with Pet122p and Pet494p; also binds to the COX1 Group I intron AI5 beta to facilitate exon ligation during splicing	51.5024	17.5543	-1.81175	0.542837	-0.566991
	CAGL0F06567g		0.02	1-to-1	Anc_2.631	YMR064W	AEP1	Protein required for expression of the mitochondrial OLI1 gene; mitochondrial OLI1 gene encodes subunit 9 of F1-F0 ATP synthase	25.7512	4.13042	-1.81065	7.20687	5.63033	mitochondria
	CAGL0L13200g		0.965	1-to-1	Anc_8.006	YLR078C	BOS1	v-SNARE (vesicle specific SNAP receptor); localized to the endoplasmic reticulum membrane and necessary for vesicular transport from the ER to the Golgi	25.7512	4.13042	-1.81065	2.17937	0.307122
	CAGL0G06336g		0.015	2-to-2	Anc_7.068	YAL029C	MYO4	Type V myosin motor involved in actin-based transport of cargos; required for mRNA transport, including ASH1 mRNA, and facilitating the growth and movement of ER tubules into the growing bud along with She3p; MYO4 has a paralog, MYO2, that arose from the whole genome duplication	187.616	110.489	-1.80951	-0.0510847	-0.846095
	CAGL0I07315g		0	1-to-1	Anc_5.465	YOR131C		Putative haloacid dehalogenase-like hydrolase; non-essential gene; overexpression causes a cell cycle delay or arrest; protein abundance increases in response to DNA replication stress	169.222	97.0649	-1.80917	0.487492	-1.91869
	CAGL0L12584g		0.035	1-to-1	Anc_8.487	YPL039W		Putative protein of unknown function; YPL039W is not an essential gene	47.8237	15.4891	-1.80838	-2.10868	-1.251
	CAGL0H04367g	WAR1	0	1-to-1	Anc_4.344	YML076C	WAR1	Homodimeric Zn2Cys6 zinc finger transcription factor; binds to a weak acid response element to induce transcription of PDR12 and FUN34, encoding an acid transporter and a putative ammonia transporter, respectively	507.667	358.314	-1.80566	0.371512	-0.656265
	CAGL0F05511g		0	1-to-1	Anc_8.406	YDR198C	RKM2	Ribosomal protein lysine methyltransferase; responsible for trimethylation of the lysine residue at position 3 of Rpl12Ap and Rpl12Bp	109.136	54.7281	-1.8031	-0.00990167	0.0895354
	CAGL0H10032g	PST2	0	2-to-2	Anc_3.261	YBR052C	RFS1	Protein of unknown function; member of a flavodoxin-like fold protein family that includes Pst2p and Ycp4p; green fluorescent protein (GFP)-fusion protein localizes to the cytoplasm in a punctate pattern; RFS1 has a paralog, PST2, that arose from the whole genome duplication	326.182	215.815	-1.80067	0.702977	2.25858
	CAGL0C01848g							0	69.8962	28.913	-1.79914	-1.87433	-2.29116
	CAGL0F01859g		0	1-to-1	Anc_8.050	YLR054C	OSW2	Protein of unknown function reputedly involved in spore wall assembly	413.246	283.967	-1.79855	-0.583289	-0.0774151
	CAGL0M07590g		0	1-to-1	Anc_2.568	YMR021C	MAC1	Copper-sensing transcription factor; involved in regulation of genes required for high affinity copper transport	125.077	66.0868	-1.79097	-1.22247	-2.24233
	CAGL0C04609g		0.005	1-to-1	Anc_7.470	YJR099W	YUH1	Ubiquitin C-terminal hydrolase; cleaves ubiquitin-protein fusions to generate monomeric ubiquitin; hydrolyzes the peptide bond at the C-terminus of ubiquitin; also the major processing enzyme for the ubiquitin-like protein Rub1p	293.073	191.032	-1.78569	2.9003	5.15683
	CAGL0J06270g		0.025	1-to-1	Anc_7.283	YDL176W		Protein of unknown function; predicted by computational methods to be involved in fructose-1,6-bisphosphatase (Fbp1p) degradation; interacts with components of the GID complex; YDL176W is not an essential gene	133.661	72.2824	-1.78562	0.254451	-0.458447
	CAGL0A04697g		0.175	1-to-1	Anc_3.572	YFR049W	YMR31	Mitochondrial ribosomal protein of the small subunit; has similarity to human mitochondrial ribosomal protein MRP-S36	133.661	72.2824	-1.78562	-0.41382	-1.92632
	CAGL0F04631g		0.02	1-to-1	Anc_7.492	YBL049W	MOH1	Protein of unknown function; has homology to kinase Snf7p; not required for growth on nonfermentable carbon sources; essential for survival in stationary phase	31.8825	7.22824	-1.78478	2.77357	-0.323795
	CAGL0L02651g		0	1-to-1	Anc_8.638	YOR219C	STE13	Dipeptidyl aminopeptidase; Golgi integral membrane protein that cleaves on the carboxyl side of repeating -X-Ala- sequences, required for maturation of alpha factor, transcription is induced by a-factor	431.639	299.456	-1.78361	1.05621	-1.45227
	CAGL0J06358g		0.095	1-to-1	Anc_7.291	YDL180W		Putative protein of unknown function; green fluorescent protein (GFP)-fusion protein localizes to the vacuole	93.1949	44.402	-1.78308	-0.0420406	-0.928547
	CAGL0M12188g		0.025	1-to-1	Anc_7.025	YAL044C	GCV3	H subunit of the mitochondrial glycine decarboxylase complex; glycine decarboxylase is required for the catabolism of glycine to 5,10-methylene-THF; also required for all protein lipoylation; expression is regulated by levels of 5,10-methylene-THF	41.6924	12.3913	-1.78244	1.14785	-1.25304
	CAGL0F04565g		0.025	1-to-1	Anc_7.484	YBL045C	COR1	Core subunit of the ubiquinol-cytochrome c reductase complex; the ubiquinol-cytochrome c reductase complex (bc1 complex) is a component of the mitochondrial inner membrane electron transport chain	57.6337	21.6847	-1.77828	-0.112106	-1.30987	mitochondria
	CAGL0M07293g		0	1-to-1	Anc_8.517	YPL058C	PDR12	Plasma membrane ATP-binding cassette (ABC) transporter; weak-acid-inducible multidrug transporter required for weak organic acid resistance; induced by sorbate and benzoate and regulated by War1p; mutants exhibit sorbate hypersensitivity	586.147	423.368	-1.77821	-1.40701	-4.47298
	CAGL0J04840g		0	1-to-1	Anc_1.347	YJL046W	AIM22	Putative lipoate-protein ligase; required along with Lip2 and Lip5 for lipoylation of Lat1p and Kgd2p; similar to E. coli LplA; null mutant displays reduced frequency of mitochondrial genome loss	62.5387	24.7825	-1.7723	-0.806854	-1.54187
	CAGL0D04444g		0.005	1-to-1	Anc_3.235	YDR014W	RAD61	Subunit of a complex that inhibits sister chromatid cohesion; also negatively regulates chromosome condensation; inhibited by Eco1p-acetylated cohesin subunits Smc3p and Mcd1p; binds Smc3p ATPase head of cohesin; related to the human Wapl protein that controls the association of cohesin with chromatin	144.697	80.5432	-1.7723	1.22416	6.51068
	CAGL0H10296g		0	1-to-1	Anc_2.333	YDL107W	MSS2	Peripherally bound inner membrane protein of the mitochondrial matrix; involved in membrane insertion of C-terminus of Cox2p, interacts genetically and physically with Cox18p	107.91	54.7281	-1.76911	1.1858	-0.48342
	CAGL0L00429g		0	1-to-1	Anc_6.277	YMR189W	GCV2	P subunit of the mitochondrial glycine decarboxylase complex; glycine decarboxylase is required for the catabolism of glycine to 5,10-methylene-THF; expression is regulated by levels of 5,10-methylene-THF in the cytoplasm	203.557	123.913	-1.76652	1.95436	1.26947
	CAGL0G03993g		0.305	1-to-0	0			0	393.626	270.543	-1.76597	-1.76452	-3.95005
	CAGL0J10076g		0	1-to-2	Anc_2.250	YNL058C		Putative protein of unknown function; green fluorescent protein (GFP)-fusion protein localizes to vacuole; not an essential gene; YNL058C has a paralog, PRM5, that arose from the whole genome duplication	122.625	65.0542	-1.76573	-2.36321	-4.20927
	CAGL0M01386g		0.015	2-to-2	Anc_5.370	YDR326C	YSP2	Protein involved in programmed cell death; mutant shows resistance to cell death induced by amiodarone or intracellular acidification; YSP2 has a paralog, YHR080C, that arose from the whole genome duplication	35.5612	9.29345	-1.76562	-3.80526	-3.43416
	CAGL0F02167g		0	1-to-1	Anc_8.073	YFL003C	MSH4	Protein involved in meiotic recombination; required for normal levels of crossing over, colocalizes with Zip2p to discrete foci on meiotic chromosomes, has homology to bacterial MutS protein	1664.02	1317.6	-1.76456	-0.424691	-2.20058
	CAGL0E05060g	NUT1	0.01	1-to-1	Anc_2.316	YGL151W	NUT1	Component of the RNA polymerase II mediator complex; mediator is required for transcriptional activation and also has a role in basal transcription	228.082	142.5	-1.76258	-0.323671	-4.60901
	CAGL0M05577g		0	1-to-1	Anc_8.518	YBR163W	EXO5	Mitochondrial 5'-3' exonuclease and sliding exonuclease; required for mitochondrial genome maintenance; distantly related to the RecB nuclease domain of bacterial RecBCD recombinases; may be regulated by the transcription factor Ace2	50.2762	17.5543	-1.76092	21.9712	13.385	mitochondria
	CAGL0D04840g		0	1-to-1	Anc_3.470	YPR134W	MSS18	Nuclear encoded protein needed for splicing of mitochondrial intron; required for efficient splicing of mitochondrial COX1 aI5beta intron; mss18 mutations block cleavage of 5' exon - intron junction; phenotype of intronless strain suggests additional functions	73.5749	32.0108	-1.75799	-1.81793	-3.40568
	CAGL0K03333g		0	1-to-1	Anc_2.454	YMR100W	MUB1	MYND domain-containing protein; required for ubiquitination and turnover of Rpn4p; interacts with Ubr2p (E3) and indirectly with Rad6p (E2); short-lived protein degraded in a Ubr2p/Rad6p dependent manner; similar to the A. nidulans samB gene	166.77	97.0649	-1.75623	-3.56012	-2.92935
	CAGL0H00979g		0.015	1-to-1	Anc_6.262	YPL236C	ENV7	Vacuolar membrane protein kinase; negatively regulates membrane fusion; associates with vacuolar membrane through palmitoylation of one or more cysteines in consensus sequence; vacuolar membrane association is essential to its kinase activity; mutant shows defect in CPY processing; ortholog of human serine/threonine kinase 16 (STK16)	68.6699	28.913	-1.75576	3.19629	3.27383
	CAGL0D06578g		0.04	1-to-1	Anc_4.043	YLL018C-A	COX19	Protein required for cytochrome c oxidase assembly; located in the cytosol and mitochondrial intermembrane space; putative copper metallochaperone that delivers copper to cytochrome c oxidase; contains twin cysteine-x9-cysteine motifs	257.512	165.217	-1.75491	-0.136018	-2.03037
	CAGL0G06138g		0	2-to-2	Anc_2.105	YHR135C	YCK1	Palmitoylated plasma membrane-bound casein kinase I isoform; shares redundant functions with Yck2p in morphogenesis, proper septin assembly, endocytic trafficking, and glucose sensing; stabilized by Sod1p binding in the presence of glucose and oxygen, causing glucose repression of respiratory metabolism; YCK1 has a paralog, YCK2, that arose from the whole genome duplication	110.362	56.7933	-1.75429	-2.2974	-3.75499
	CAGL0K03355g		0.015	1-to-1	Anc_2.452	YMR101C	SRT1	Cis-prenyltransferase; involved in synthesis of long-chain dolichols (19-22 isoprene units; as opposed to Rer2p which synthesizes shorter-chain dolichols); localizes to lipid bodies; transcription is induced during stationary phase	232.987	146.63	-1.75274	0.858612	-0.246499
	CAGL0K07634g	GAT1	0.065	1-to-1	Anc_8.055	YFL021W	GAT1	Transcriptional activator of genes involved in NCR; contains a GATA-1-type zinc finger DNA-binding motif; activity and localization regulated by nitrogen limitation and Ure2p; NCR is short for nitrogen catabolite repression	26.9775	5.16303	-1.75178	0.117706	0.441272
	CAGL0L08052g		0.03	1-to-1	Anc_1.155	YCR028C	FEN2	Plasma membrane H+-pantothenate symporter; confers sensitivity to the antifungal agent fenpropimorph; relocalizes from vacuole to cytoplasm upon DNA replication stress	26.9775	5.16303	-1.75178	0.189728	0.0152045
	CAGL0F08129g	SDA1	0.995	1-to-1	Anc_5.081	YGR245C	SDA1	Protein required for actin organization and passage through Start; highly conserved nuclear protein; required for actin cytoskeleton organization; plays a critical role in G1 events; binds Nap1p; involved in 60S ribosome biogenesis	17.1675	1.03261	-1.75102	1.91425	1.94179
	CAGL0G03575g		0.995	1-to-2	Anc_7.417	YER117W	RPL23B	Ribosomal 60S subunit protein L23B; homologous to mammalian ribosomal protein L23 and bacterial L14; RPL23B has a paralog, RPL23A, that arose from the whole genome duplication	17.1675	1.03261	-1.75102	0.0680207	0.161345
	CAGL0F06875g		0.27	1-to-1	Anc_2.664	YIR034C	LYS1	Saccharopine dehydrogenase (NAD+, L-lysine-forming); catalyzes the conversion of saccharopine to L-lysine, which is the final step in the lysine biosynthesis pathway; also has mRNA binding activity	17.1675	1.03261	-1.75102	1.55638	-0.435119
	CAGL0L01837g	VPS24	0.155	1-to-1	Anc_2.558	YKL041W	VPS24	One of four subunits of the ESCRT-III complex; forms an endosomal sorting complex required for transport III (ESCRT-III) subcomplex with Did4p; involved in the sorting of transmembrane proteins into the multivesicular body (MVB) pathway	17.1675	1.03261	-1.75102	-1.08039	-0.902749
	CAGL0H05511g		0	2-to-2	Anc_8.554	YPL081W	RPS9A	Protein component of the small (40S) ribosomal subunit; homologous to mammalian ribosomal protein S9 and bacterial S4; RPS9A has a paralog, RPS9B, that arose from the whole genome duplication	307.788	204.456	-1.7456	1.72954	1.51914
	CAGL0G02365g		0	2-to-2	Anc_5.690	YKR089C	TGL4	Multifunctional lipase/hydrolase/phospholipase; triacylglycerol lipase, steryl ester hydrolase, and Ca2+-independent phospholipase A2; catalyzes acyl-CoA dependent acylation of LPA to PA; required with Tgl3p for timely bud formation; phosphorylated and activated by Cdc28p; TGL4 has a paralog, TGL5, that arose from the whole genome duplication	202.331	123.913	-1.74285	0.402555	-0.557821
	CAGL0F03685g		0	1-to-1	Anc_8.710	YPL172C	COX10	Heme A:farnesyltransferase; catalyzes the first step in the conversion of protoheme to the heme A prosthetic group required for cytochrome c oxidase activity; human ortholog is associated with mitochondrial disorders	294.3	194.13	-1.7428	-0.602981	-0.998619
	CAGL0J11000g		0.01	1-to-0	0			0	105.457	53.6955	-1.74238	-0.955588	-0.121746
	CAGL0I00209g		0	0	0	0		0	24.525	4.13042	-1.74063	1.15765	1.18962
	CAGL0I07623g		0	1-to-1	Anc_3.101	YOL095C	HMI1	Mitochondrial inner membrane localized ATP-dependent DNA helicase; required for the maintenance of the mitochondrial genome; not required for mitochondrial transcription; has homology to E. coli helicase uvrD	80.9324	37.1738	-1.73941	25.5604	19.4673	mitochondria
	CAGL0L06248g		0.02	1-to-1	Anc_3.320	YBR085C-A		Protein of unknown function; green fluorescent protein (GFP)-fusion protein localizes to the cytoplasm and to the nucleus; protein abundance increases in response to DNA replication stress	51.5024	18.5869	-1.73933	0.266085	-1.06972
	CAGL0L08162g		0	1-to-1	Anc_1.141	YCR033W	SNT1	Subunit of the Set3C deacetylase complex; interacts directly with the Set3C subunit, Sif2p; putative DNA-binding protein; mutant has increased aneuploidy tolerance; relocalizes to the cytosol in response to hypoxia	453.712	320.108	-1.73743	8.02911	12.4697
	CAGL0G08448g	THI7	0	1-to-1	Anc_8.412	YLR237W	THI7	Plasma membrane transporter responsible for the uptake of thiamine; member of the major facilitator superfamily of transporters; mutation of human ortholog causes thiamine-responsive megaloblastic anemia	154.507	88.8041	-1.73505	0.158445	-2.1641
	CAGL0M10175g		0	1-to-1	Anc_2.497	YKL010C	UFD4	Ubiquitin-protein ligase (E3); interacts with Rpt4p and Rpt6p, two subunits of the 19S particle of the 26S proteasome; cytoplasmic E3 involved in the degradation of ubiquitin fusion proteins; relative distribution to the nucleus increases upon DNA replication stress	492.952	352.119	-1.72941	0.843927	0.100267
	CAGL0K07117g		0.09	1-to-1	Anc_6.139	YBR233W	PBP2	RNA binding protein; has similarity to mammalian heterogeneous nuclear RNP K protein, involved in the regulation of telomere position effect and telomere length; relative distribution to the nucleus increases upon DNA replication stress	147.15	83.6411	-1.72914	-1.7509	-3.06042
	CAGL0M02211g	PEP4	0.115	1-to-1	Anc_8.677	YPL154C	PEP4	Vacuolar aspartyl protease (proteinase A); required for the posttranslational precursor maturation of vacuolar proteinases; important for protein turnover after oxidative damage; synthesized as a zymogen, self-activates	44.1449	14.4565	-1.72691	0.962172	-0.0876501
	CAGL0M00484g		0.285	1-to-1	Anc_4.363	YJR133W	XPT1	Xanthine-guanine phosphoribosyl transferase; required for xanthine utilization and for optimal utilization of guanine	61.3124	24.7825	-1.72628	-1.2106	-1.36407
	CAGL0M06259g		0.01	1-to-1	Anc_8.573	YBR179C	FZO1	Mitofusin; integral membrane protein involved in mitochondrial outer membrane tethering and fusion; role in mitochondrial genome maintenance; efficient tethering and degradation of Fzo1p requires an intact N-terminal GTPase domain; targeted for destruction by the ubiquitin ligase SCF-Mdm30p and the cytosolic ubiquitin-proteasome system	40.4662	12.3913	-1.7259	27.6485	55.3605	mitochondria
	CAGL0M04389g		0.11	1-to-1	Anc_8.330	YLR135W	SLX4	Endonuclease involved in processing DNA; acts during recombination and repair; promotes template switching during break-induced replication (BIR), causing non-reciprocal translocations (NRTs); cleaves branched structures in a complex with Slx1p; involved interstrand cross-link repair and in Rad1p/Rad10p-dependent removal of 3'-nonhomologous tails during DSBR via single-strand annealing; relative …	40.4662	12.3913	-1.7259	0.368642	-0.802261
	CAGL0M00902g		0.06	2-to-2	Anc_4.316	YLR437C	DIF1	Protein that regulates nuclear localization of Rnr2p and Rnr4p; phosphorylated by Dun1p in response to DNA damage and degraded; N-terminal half shows similarity to S. pombe Spd1 protein; DIF1 has a paralog, SML1, that arose from the whole genome duplication	131.209	72.2824	-1.72485	4.24302	3.17094
	CAGL0C04719g		0	1-to-1	Anc_7.474	YJR102C	VPS25	Component of the ESCRT-II complex; ESCRT-II is involved in ubiquitin-dependent sorting of proteins into the endosome	598.409	437.825	-1.72352	-10.708	-7.30059
	CAGL0K09306g		0.875	1-to-1	Anc_6.324	YCR054C	CTR86	Essential protein of unknown function; with orthologs in Ashbya gossypii and Candida albicans; similar to human ATXN10, mutations in which cause spinocerebellar ataxia type 10; codon usage corresponds to that observed for yeast genes expressed at low levels; relative distribution to the nucleus increases upon DNA replication stress	30.6562	7.22824	-1.72063	0.627817	0.880773
	CAGL0G00264g		0.06	1-to-1	Anc_5.012	YGR280C	PXR1	Essential protein involved in rRNA and snoRNA maturation; competes with TLC1 RNA for binding to Est2p, suggesting a role in negative regulation of telomerase; human homolog inhibits telomerase; contains a G-patch RNA interacting domain	159.412	92.9345	-1.71836	0.765217	1.89868
	CAGL0E04136g		0	1-to-1	Anc_5.521	YEL053C	MAK10	Non-catalytic subunit of N-terminal acetyltransferase of the NatC type; required for replication of dsRNA virus; expression is glucose-repressible	317.598	213.749	-1.71445	-6.76255	-6.8651
	CAGL0J03674g		0.005	1-to-1	Anc_8.675	YOR245C	DGA1	Diacylglycerol acyltransferase; catalyzes the terminal step of triacylglycerol (TAG) formation, acylates diacylglycerol using acyl-CoA as an acyl donor; Lro1p and Dga1p can O-acylate ceramides; localized to lipid particles	229.308	145.597	-1.71132	-0.796631	-0.998707
	CAGL0B02431g		0	1-to-1	Anc_8.854	YML120C	NDI1	NADH:ubiquinone oxidoreductase; transfers electrons from NADH to ubiquinone in the respiratory chain but does not pump protons, in contrast to the higher eukaryotic multisubunit respiratory complex I; phosphorylated; involved in Mn and H2O2 induced apoptosis; upon apoptotic stress, Ndip is activated in the mitochondria by N-terminal cleavage, and the truncated protein translocates to the cytoplas…	272.227	178.641	-1.71013	-3.75504	-3.76243
	CAGL0G03905g		0.21	2-to-1	Anc_4.031	YLL027W	ISA1	Protein required for maturation of mitochondrial [4Fe-4S] proteins; functions in a complex with Isa2p and possibly Iba57p; isa1 deletion causes loss of mitochondrial DNA and respiratory deficiency; depletion reduces growth on nonfermentable carbon sources; functional ortholog of bacterial A-type ISC proteins	49.0499	17.5543	-1.70938	0.50249	-0.188231
	CAGL0F08635g		0.015	1-to-1	Anc_4.138	YGR003W	CUL3	Ubiquitin-protein ligase; forms a complex with Elc1p that polyubiquitylates monoubiquitylated RNA polymerase II to trigger its proteolysis; cullin family member with similarity to Cdc53p and human CUL3	153.281	88.8041	-1.70718	-1.67805	0.292988
	CAGL0F05599g		0	1-to-1	Anc_8.398	YDR192C	NUP42	FG-nucleoporin component of central core of the nuclear pore complex; also part of the nuclear pore complex (NPC) cytoplasmic filaments; contributes directly to nucleocytoplasmic transport and maintenance of the NPC permeability barrier and is involved in gene tethering at the nuclear periphery; interacts with Gle1p	247.702	160.054	-1.70288	-0.971931	-1.4613
	CAGL0H07865g		0	1-to-1	Anc_3.558	YGL236C	MTO1	Mitochondrial protein; forms a heterodimer complex with Mss1p that performs the 5-carboxymethylaminomethyl modification of the wobble uridine base in mitochondrial tRNAs; required for respiration in paromomycin-resistant 15S rRNA mutants	413.246	290.162	-1.70173	1.72222	-1.42249
	CAGL0J08613g		0	1-to-1	Anc_2.198	YOR087W	YVC1	Vacuolar cation channel; mediates release of Ca(2+) from the vacuole in response to hyperosmotic shock	221.951	140.434	-1.70074	-1.33708	-1.11227
	CAGL0I04928g		0.005	2-to-2	Anc_7.381	YER093C-A	AIM11	Protein of unknown function; null mutant is viable but shows increased loss of mitochondrial genome and synthetic interaction with prohibitin (phb1); contains an intron; YER093C-A has a paralog, YBL059W, that arose from the whole genome duplication	28.2037	6.19563	-1.70034	3.29769	0.596558
	CAGL0A02882g		0.105	1-to-0	Anc_5.438			0	28.2037	6.19563	-1.70034	0.313001	0.0745108
	CAGL0B03855g		0	1-to-1	Anc_5.151	YJR010C-A	SPC1	Subunit of the signal peptidase complex (SPC); SPC cleaves the signal sequence from proteins targeted to the endoplasmic reticulum (ER); homolog of the SPC12 subunit of mammalian signal peptidase complex; protein abundance increases in response to DNA replication stress	165.544	98.0975	-1.69909	1.50328	0.722831
	CAGL0K08426g		0.07	1-to-1	Anc_8.160	YGL200C	EMP24	Component of the p24 complex; binds to GPI anchor proteins and mediates their efficient transport from the ER to the Golgi; integral membrane protein that associates with endoplasmic reticulum-derived COPII-coated vesicles	38.0137	11.3587	-1.698	0.750401	1.57841
	CAGL0E04224g		0.025	1-to-1	Anc_3.290	YBR071W		Protein of unknown function found in the cytoplasm and bud neck; mRNA expression may be regulated by the cell cycle and/or cell wall stress; overexpression of YBR071W affects endocytic protein trafficking	38.0137	11.3587	-1.698	-1.54627	-1.52617
	CAGL0M12639g		0.01	1-to-1	Anc_7.254	YIL064W	SEE1	Probable lysine methyltransferase; involved in the dimethylation of eEF1A (Tef1p/Tef2p); sequence similarity to S-adenosylmethionine-dependent methyltransferases of the seven beta-strand family; role in vesicular transport	41.6924	13.4239	-1.69782	0.946276	0.0290425
	CAGL0J02310g		0.005	1-to-1	Anc_7.183	YIL016W	SNL1	Ribosome-associated protein; proposed to act in protein synthesis and nuclear pore complex biogenesis and maintenance as well as protein folding; has similarity to the mammalian BAG-1 protein	251.381	163.152	-1.697	-0.80272	-0.61072
	CAGL0I04620g		0.02	1-to-2	Anc_3.244	YBR042C	CST26	Putative transferase involved in phospholipid biosynthesis; required for incorporation of stearic acid into phosphatidylinositol; affects chromosome stability when overexpressed; CST26 has a paralog, YDR018C, that arose from the whole genome duplication	63.7649	26.8477	-1.69561	0.617596	-0.535639
	CAGL0D03454g		0	1-to-1	Anc_5.178	YGR173W	RBG2	Protein with a role in translation; forms a complex with Gir2p; has similarity to mammalian developmentally regulated GTP-binding protein	225.63	143.532	-1.69379	0.866061	2.95001
	CAGL0I04532g	MNN2	0	1-to-1	Anc_3.188	YBR015C	MNN2	Alpha-1,2-mannosyltransferase; responsible for addition of the first alpha-1,2-linked mannose to form the branches on the mannan backbone of oligosaccharides, localizes to an early Golgi compartment	167.996	100.163	-1.69183	-3.72453	-3.728
	CAGL0G03487g		0.02	1-to-1	Anc_7.411	YER113C	TMN3	Protein with a role in cellular adhesion and filamentous growth; similar to Emp70p and Tmn2p; member of Transmembrane Nine family with 9 transmembrane segments; localizes to Golgi; induced by 8-methoxypsoralen plus UVA irradiation	74.8012	34.076	-1.69166	-0.412904	0.0969287
	CAGL0K00231g		0.01	1-to-1	0	YKL215C	OXP1	5-oxoprolinase; enzyme is ATP-dependent and functions as a dimer; similar to mouse Oplah gene; green fluorescent protein (GFP)-fusion protein localizes to the cytoplasm; protein abundance increases in response to DNA replication stress	202.331	125.978	-1.68982	1.31477	0.73568
	CAGL0G07799g		0.06	1-to-1	Anc_3.445	YGR101W	PCP1	Mitochondrial serine protease; required for the processing of various mitochondrial proteins and maintenance of mitochondrial DNA and morphology; belongs to the rhomboid-GlpG superfamily of intramembrane peptidases	94.4211	47.4999	-1.68279	0.828023	6.37029	mitochondria
	CAGL0G03443g		0.015	1-to-1	Anc_7.408	YER110C	KAP123	Karyopherin beta; mediates nuclear import of ribosomal proteins prior to assembly into ribosomes and import of histones H3 and H4; localizes to the nuclear pore, nucleus, and cytoplasm; exhibits genetic interactions with RAI1	25.7512	5.16303	-1.68255	0.955471	1.94255
	CAGL0C04829g		0.055	1-to-1	Anc_7.487	YJR112W-A		Putative protein of unknown function; identified based on homology to <i>Ashbya gossypii</i>	55.1812	21.6847	-1.68162	-2.15113	-2.69417
	CAGL0K01243g		0.035	1-to-1	Anc_3.137	YGR076C	MRPL25	Mitochondrial ribosomal protein of the large subunit; mutation confers increased replicative lifespan	60.0862	24.7825	-1.67971	16.177	18.2602	mitochondria
	CAGL0G04675g		0.01	1-to-1	Anc_3.087	YDR494W	RSM28	Mitochondrial ribosomal protein of the small subunit; genetic interactions suggest a possible role in promoting translation initiation	183.937	112.554	-1.6781	3.00864	1.5381
	CAGL0L02871g		0.76	1-to-1	Anc_8.617	YOR206W	NOC2	Protein that forms a nucleolar complex with Mak21p; binds to 90S and 66S pre-ribosomes, as well as a nuclear complex with Noc3p that binds to 66S pre-ribosomes; both complexes mediate intranuclear transport of ribosomal precursors	153.281	89.8367	-1.67515	1.1895	1.15377
	CAGL0K04873g		0	2-to-1	Anc_2.032			0	267.322	176.576	-1.67372	1.73007	1.43286
	CAGL0K12276g	PHO88	0.31	1-to-1	Anc_3.355	YBR106W	PHO88	Probable membrane protein; involved in phosphate transport; pho88 pho86 double null mutant exhibits enhanced synthesis of repressible acid phosphatase at high inorganic phosphate concentrations	15.9412	1.03261	-1.67213	-0.344939	-0.21606
	CAGL0G06754g		0.08	1-to-1	Anc_1.419	YCR002C	CDC10	Component of the septin ring, required for cytokinesis; septins are GTP-binding proteins that assemble into rod-like hetero-oligomers that can associate to form filaments; septin rings at the mother-bud neck act as scaffolds for recruiting cell division factors and as barriers to prevent diffusion of specific proteins between mother and daughter cells; N-terminus interacts with phosphatidylinosit…	15.9412	1.03261	-1.67213	-1.42758	-1.2299
	CAGL0F05995g	MSN2	0	2-to-2	Anc_2.598	YMR037C	MSN2	Transcriptional activator; activated in stress conditions, which results in translocation from cytoplasm to nucleus; transported back to cytoplasm once stress is removed; binds DNA at stress response elements of responsive genes, inducing gene expression; relative distribution to nucleus increases upon DNA replication stress; MSN2 has a paralog, MSN4, that arose from the whole genome duplication	154.507	90.8693	-1.67119	0.0976572	1.88649
	CAGL0G08646g		0.185	1-to-1	Anc_2.240	YIL122W	POG1	Nuclear chromatin-associated protein of unknown function; overexpression promotes recovery from pheromone induced arrest and suppresses the stress sensitivity caused by a mutation in the E3 ubiquitin ligase Rsp5p; binds upstream of BAR1 and cell cycle-related genes; potential Cdc28p substrate; SBF regulated	35.5612	10.3261	-1.67005	-0.0231043	0.325131
	CAGL0E01903g		0	1-to-1	Anc_3.046	YOL125W	TRM13	2'-O-methyltransferase; responsible for modification of tRNA at position 4; C-terminal domain has similarity to Rossmann-fold (RFM) superfamily of RNA methyltransferases	187.616	115.652	-1.66918	-1.46748	-0.183022
	CAGL0J07876g		0.06	1-to-1	Anc_1.106	YNL254C	RTC4	Protein of unknown function; null mutation suppresses cdc13-1 temperature sensitivity; (GFP)-fusion protein localizes to both the cytoplasm and the nucleus	51.5024	19.6195	-1.66861	1.21673	0.432632
	CAGL0F01573g		0	1-to-1	Anc_8.020	YLR067C	PET309	Specific translational activator for the COX1 mRNA; also influences stability of intron-containing COX1 primary transcripts; localizes to the mitochondrial inner membrane; contains seven pentatricopeptide repeats (PPRs)	90.7424	45.4346	-1.66226	3.75961	2.95611	mitochondria
	CAGL0I01584g		0.92	1-to-1	Anc_1.468	YJR042W	NUP85	Subunit of the Nup84p subcomplex of the nuclear pore complex (NPC); contributes to nucleocytoplasmic transport and NPC biogenesis and is involved in establishment of a normal nucleocytoplasmic concentration gradient of the GTPase Gsp1p; also plays roles in several processes that may require localization of genes or chromosomes at the nuclear periphery, including double-strand break repair, transc…	20.8462	3.09782	-1.66036	-0.853529	-0.818477
	CAGL0M09889g		0.04	1-to-1	Anc_4.272	YLR407W		Putative protein of unknown function; null mutant displays elongated buds and a large fraction of budded cells have only one nucleus	84.6111	41.3042	-1.6594	0.424897	-0.253073
	CAGL0J01463g		0	2-to-1	Anc_2.485			0	121.399	67.1194	-1.6584	-0.36322	1.26577
	CAGL0F03839g		0	1-to-1	Anc_8.722	YMR209C		Putative S-adenosylmethionine-dependent methyltransferase; YMR209C is not an essential gene	139.792	80.5432	-1.65561	-0.0695249	-0.26253
	CAGL0L07392g		0.005	1-to-1	Anc_2.343	YDL104C	QRI7	Highly conserved mitochondrial protein; essential for t6A modification of mitochondrial tRNAs that decode ANN codons; similar to Kae1p and E. coli YgjD, both of which are also required for tRNA t6A modification	29.43	7.22824	-1.65499	6.68827	4.00268	mitochondria
	CAGL0M07744g		0.01	1-to-0	0			0	114.041	61.9563	-1.65457	1.42366	-0.190513
	CAGL0A00341g		0	1-to-1	Anc_4.109	YGL010W		Putative protein of unknown function; YGL010W is not an essential gene	320.051	218.912	-1.65432	-0.110845	0.698529
	CAGL0L01969g		0.025	1-to-1	Anc_2.544	YKL033W-A		Putative protein of unknown function; similar to uncharacterized proteins from other fungi	106.684	56.7933	-1.65223	0.882042	0.359113
	CAGL0C01265g	GLM4	0.975	1-to-1	Anc_2.253	YIL115C	NUP159	FG-nucleoporin component of central core of the nuclear pore complex; also part of the nuclear pore complex (NPC) cytoplasmic filaments; contributes directly to nucleocytoplasmic transport; regulates ADP release from the ATP-dependent RNA helicase Dbp5p; forms a stable association with Nup82p, Gle2p and two other FG-nucleoporins (Nsp1p and Nup116p)	44.1449	15.4891	-1.64763	-1.26767	-1.60311
	CAGL0K03993g		0.27	1-to-1	Anc_4.169	YGR030C	POP6	Subunit of both RNase MRP and nuclear RNase P; RNase MRP cleaves pre-rRNA, while nuclear RNase P cleaves tRNA precursors to generate mature 5' ends and facilitates turnover of nuclear RNAs; relocalizes to the cytosol in response to hypoxia	33.1087	9.29345	-1.64219	9.66411	9.31828
	CAGL0M03421g		0.795	1-to-0	0			0	36.7875	11.3587	-1.6386	0.473643	0.540916
	CAGL0I09504g		0	1-to-1	Anc_1.336	YBR274W	CHK1	Serine/threonine kinase and DNA damage checkpoint effector; mediates cell cycle arrest via phosphorylation of Pds1p; phosphorylated by checkpoint signal transducer Mec1p; homolog of S. pombe and mammalian Chk1 checkpoint kinase	261.191	173.478	-1.63829	-1.8534	-4.47133
	CAGL0K01419g		0.005	1-to-1	Anc_3.147	YDL044C	MTF2	Mitochondrial protein that interacts with mitochondrial RNA polymerase; interacts with an N-terminal region of mitochondrial RNA polymerase (Rpo41p) and couples RNA processing and translation to transcription	49.0499	18.5869	-1.63671	9.19422	6.83314	mitochondria
	CAGL0G00968g		0.005	1-to-1	Anc_4.168	YLR337C	VRP1	Proline-rich actin-associated protein; involved in cytoskeletal organization and cytokinesis; related to mammalian Wiskott-Aldrich syndrome protein (WASP)-interacting protein (WIP)	110.362	59.8911	-1.63324	-5.80537	-5.1628
	CAGL0D03586g	ACP1	0.17	2-to-1	Anc_4.297	YKL192C	ACP1	Mitochondrial matrix acyl carrier protein; involved in biosynthesis of octanoate, which is a precursor to lipoic acid; activated by phosphopantetheinylation catalyzed by Ppt2p	58.8599	24.7825	-1.6326	3.44953	16.4606	mitochondria
	CAGL0K07161g		0	2-to-1	Anc_6.136			0	167.996	102.228	-1.63206	0.323519	2.54965
	CAGL0A03410g		0	1-to-0	0			0	147.15	86.7389	-1.6305	0.96116	0.931074
	CAGL0C01243g		0	1-to-1	Anc_2.252	YIL116W	HIS5	Histidinol-phosphate aminotransferase; catalyzes the seventh step in histidine biosynthesis; responsive to general control of amino acid biosynthesis; mutations cause histidine auxotrophy and sensitivity to Cu, Co, and Ni salts	95.6474	49.5651	-1.63047	-1.28873	-1.84164
	CAGL0G09361g		0.13	1-to-1	Anc_5.153	YGR193C	PDX1	E3-binding protein of the mitochondrial pyruvate dehydrogenase complex; plays a structural role in the complex by binding and positioning Dihydrolipoamide dehydrogenase (E3) to the dihydrolipoamide acetyltransferase (E2) core	82.1586	40.2716	-1.62934	1.07478	-1.22017
	CAGL0I03190g	RIP1	0.045	1-to-1	Anc_1.461	YEL024W	RIP1	Ubiquinol-cytochrome-c reductase; a Rieske iron-sulfur protein of the mitochondrial cytochrome bc1 complex; transfers electrons from ubiquinol to cytochrome c1 during respiration; during import, Rip1p is first imported into the mitochondrial matrix where it is processed, acquires its Fe-S cluster, and is folded, then is translocated into the inner membrane by the action of a homo-oligomer of Bcs1…	96.8736	50.5977	-1.6231	-3.73477	-4.31241	mitochondria
	CAGL0E03426g		0	0	0	YLR308W	CDA2	Chitin deacetylase; together with Cda1p involved in the biosynthesis ascospore wall component, chitosan; required for proper rigidity of the ascospore wall	171.675	105.326	-1.62262	-0.324803	-1.17369
	CAGL0E02541g	PHO80	0	1-to-1	Anc_6.026	YOL001W	PHO80	Cyclin; interacts with cyclin-dependent kinase Pho85p; regulates the response to nutrient levels and environmental conditions, including the response to phosphate limitation and stress-dependent calcium signaling	483.142	352.119	-1.62038	0.238219	-2.42588
	CAGL0E06644g	EPA1	0.05	1-to-0	0			0	83.3849	41.3042	-1.62019	0.159355	-1.58837
	CAGL0F01837g	SPT8	0.03	1-to-1	Anc_8.043	YLR055C	SPT8	Subunit of the SAGA transcriptional regulatory complex; not present in SAGA-like complex SLIK/SALSA; required for SAGA-mediated inhibition at some promoters	83.3849	41.3042	-1.62019	-5.34028	-4.81893
	CAGL0D03344g		0.01	1-to-1	Anc_5.191	YLR024C	UBR2	Cytoplasmic ubiquitin-protein ligase (E3); required for ubiquitylation of Rpn4p; mediates formation of a Mub1p-Ubr2p-Rad6p complex	485.594	354.184	-1.61945	-10.0752	-9.10947
	CAGL0M03663g		0.025	1-to-1	Anc_3.063	YNL294C	RIM21	pH sensor molecule, component of the RIM101 pathway; has a role in cell wall construction and alkaline pH response; is glycosylated and phosphorylated; interacts with Dfg16p and Rim9p to form a pH-sensing complex; localization to the plasma membrane is dependent on Dfg16p and Rim9p; has similarity to A. nidulans PalH	50.2762	19.6195	-1.61755	0.831127	1.09598
	CAGL0I07689g		0	2-to-2	Anc_3.105	YOL092W	YPQ1	Putative vacuolar membrane transporter for cationic amino acids; likely contributes to amino acid homeostasis by exporting cationic amino acids from the vacuole; member of the PQ-loop family, with seven transmembrane domains; similar to mammalian PQLC2 vacuolar transporter; YPQ1 has a paralog, RTC2, that arose from the whole genome duplication	174.127	107.391	-1.61658	0.713929	-0.592714
	CAGL0G10131g		0.005	1-to-1	Anc_7.548	YPR191W	QCR2	Subunit 2 of ubiquinol cytochrome-c reductase (Complex III); Complex III is a component of the mitochondrial inner membrane electron transport chain; phosphorylated; transcription is regulated by Hap1p, Hap2p/Hap3p, and heme	55.1812	22.7173	-1.61571	-0.409816	0.291504	mitochondria
	CAGL0C03465g		0.01	1-to-1	Anc_6.375	YNR049C	MSO1	Probable component of the secretory vesicle docking complex; acts at a late step in secretion; shows genetic and physical interactions with Sec1p; required for prospore membrane formation during sporulation; relocalizes from bud neck to nucleus upon DNA replication stress	55.1812	22.7173	-1.61571	-1.41019	-1.80772
	CAGL0H02255g		0	1-to-1	Anc_8.819	YMR266W	RSN1	Membrane protein of unknown function; overexpression suppresses NaCl sensitivity of sro7 mutant cells by restoring sodium pump (Ena1p) localization to the plasma membrane	245.25	162.119	-1.61501	1.55167	1.76789
	CAGL0H01397g		0.01	1-to-1	Anc_5.315	YDR298C	ATP5	Subunit 5 of the stator stalk of mitochondrial F1F0 ATP synthase; F1F0 ATP synthase is a large, evolutionarily conserved enzyme complex required for ATP synthesis; homologous to bovine subunit OSCP (oligomycin sensitivity-conferring protein); phosphorylated	24.525	5.16303	-1.61142	7.82726	4.28876	mitochondria
	CAGL0K03531g		0.3	1-to-1	Anc_2.436	YMR112C	MED11	Subunit of the RNA polymerase II mediator complex; associates with core polymerase subunits to form the RNA polymerase II holoenzyme; essential protein	24.525	5.16303	-1.61142	-0.780806	0.580972
	CAGL0M10978g		0	1-to-0	Anc_6.347			0	284.49	193.097	-1.61087	1.88784	1.96789
	CAGL0L02695g		0.025	1-to-1	Anc_8.636	YOR216C	RUD3	Golgi matrix protein; involved in the structural organization of the cis-Golgi; interacts genetically with COG3 and USO1	38.0137	12.3913	-1.6098	-2.51998	-1.91756
	CAGL0F01177g		0	2-to-2	Anc_7.121	YOL036W		Protein of unknown function; potential Cdc28p substrate; YOL036W has a paralog, YIR016W, that arose from the whole genome duplication	38.0137	12.3913	-1.6098	-0.855222	-2.06589
	CAGL0D01782g		0.035	2-to-2	Anc_8.157	YGL197W	MDS3	Putative component of the TOR regulatory pathway; negative regulator of early meiotic gene expression; required, with Pmd1p, for growth under alkaline conditions; has an N-terminal kelch-like domain; MDS3 has a paralog, PMD1, that arose from the whole genome duplication	91.9686	47.4999	-1.6087	-0.731244	-1.45505
	CAGL0D05852g		0.07	1-to-1	Anc_5.219	YLR001C		Putative protein of unknown function; the authentic, non-tagged protein is detected in highly purified mitochondria in high-throughput studies; predicted to be palmitoylated	1702.03	1378.53	-1.60749	-1.302	-3.54002
	CAGL0G07997g		0	1-to-1	Anc_6.357	YNR039C	ZRG17	Endoplasmic reticulum zinc transporter; part of a heterodimeric transporter with Msc2p that transfers zinc from the cytosol to the ER lumen; member of the cation diffusion facilitator family of efflux pumps; zinc-regulated directly through Zap1p; transcription induced under conditions of zinc deficiency	116.494	65.0542	-1.60462	-0.400779	-3.00034
	CAGL0E01683g	YGK3	0	1-to-2	Anc_3.041	YOL128C	YGK3	Protein kinase related to mammalian GSK-3 glycogen synthase kinases; GSK-3 homologs (Mck1p, Rim11p, Mrk1p, Ygk3p) are involved in control of Msn2p-dependent transcription of stress responsive genes and in protein degradation; YGK3 has a paralog, MCK1, that arose from the whole genome duplication	46.5974	17.5543	-1.60404	-5.17363	-5.49397
	CAGL0K06853g		0.03	1-to-1	Anc_6.120	YBR222C	PCS60	Oxalyl-CoA synthetase; capable of catalyzing conversion of oxalate to oxalyl-CoA; catalyzes first step in pathway of oxalate degradation that functions to protect yeast from inhibitory effects of oxalate; peroxisomal protein that binds mRNA; localizes to both peroxisomal peripheral membrane and matrix, expression is highly inducible by oleic acid; similar to E. coli long chain acyl-CoA synthetase	42.9187	15.4891	-1.59236	0.319826	-1.20358
	CAGL0J06556g		0.035	1-to-1	Anc_8.824	YML104C	MDM1	Intermediate filament protein; required for nuclear and mitochondrial transmission to daughter buds; contains a Phox homology (PX) domain and specifically binds phosphatidylinositol 3-phosphate (PtdIns-3-P)	62.5387	27.8804	-1.59043	-0.196802	-0.141596
	CAGL0L06732g		0.96	1-to-1	Anc_3.117	YBR146W	MRPS9	Mitochondrial ribosomal protein of the small subunit	14.715	1.03261	-1.58956	4.75102	4.92084	mitochondria
	CAGL0F04983g		0.915	1-to-1	Anc_6.073	YLR276C	DBP9	DEAD-box protein required for 27S rRNA processing; exhibits DNA, RNA and DNA/RNA helicase activities; ATPase activity shows preference for DNA over RNA; DNA helicase activity abolished by mutation in RNA-binding domain	14.715	1.03261	-1.58956	-0.243691	0.161687
	CAGL0L05412g		0	1-to-1	Anc_1.242	YJL115W	ASF1	Nucleosome assembly factor; involved in chromatin assembly and disassembly, anti-silencing protein that causes derepression of silent loci when overexpressed; plays a role in regulating Ty1 transposition; relocalizes to the cytosol in response to hypoxia	14.715	1.03261	-1.58956	-0.577398	-0.990671
	CAGL0I03432g		0.14	1-to-1	Anc_7.341	YDL160C-A	MHF2	Component of the heterotetrameric MHF histone-fold complex; in humans the MMF complex interacts with both DNA and Mph1p ortholog FANCM to stabilize and remodel blocked replication forks and repair damaged DNA; mhf2 srs2 double mutants are MMS hypersensitive; orthologous to human centromere constitutive-associated network (CCAN) subunit CENP-X, also known as MHF2	14.715	1.03261	-1.58956	-0.780806	-1.63243
	CAGL0K09944g	PDE2	0.005	1-to-1	Anc_7.026	YOR360C	PDE2	High-affinity cyclic AMP phosphodiesterase; component of the cAMP-dependent protein kinase signaling system, protects the cell from extracellular cAMP, contains readthrough motif surrounding termination codon	285.716	195.162	-1.58911	2.81514	17.2993
	CAGL0A04851g		0	0	0	0		0	28.2037	7.22824	-1.58777	-0.672662	0.586448
	CAGL0F05951g		0	1-to-1	Anc_2.595	YMR035W	IMP2	Catalytic subunit of mitochondrial inner membrane peptidase complex; required for maturation of mitochondrial proteins of the intermembrane space; complex contains two catalytic subunits (Imp1p and Imp2p), and Som1p	95.6474	50.5977	-1.5867	0.572981	-1.36166
	CAGL0G00506g		0	1-to-1	Anc_5.031	YGR271W	SLH1	Putative RNA helicase related to Ski2p; involved in translation inhibition of non-poly(A) mRNAs; required for repressing propagation of dsRNA viruses	1785.42	1453.91	-1.58638	2.69221	-0.948734
	CAGL0D02530g	EGT2	0	1-to-1	Anc_3.011	YNL327W	EGT2	Glycosylphosphatidylinositol (GPI)-anchored cell wall endoglucanase; required for proper cell separation after cytokinesis; expression is activated by Swi5p and tightly regulated in a cell cycle-dependent manner	203.557	131.141	-1.58302	-1.28492	1.99317
	CAGL0I06919g		0.31	1-to-1	Anc_3.535	YGL223C	COG1	Essential component of the conserved oligomeric Golgi complex; a cytosolic tethering complex (Cog1p through Cog8p) that functions in protein trafficking to mediate fusion of transport vesicles to Golgi compartments	19.62	3.09782	-1.58272	-0.637523	-0.487864
	CAGL0K09988g		0.02	1-to-1	Anc_8.216	YDR084C	TVP23	Integral membrane protein; localized to late Golgi vesicles along with the v-SNARE Tlg2p; green fluorescent protein (GFP)-fusion protein localizes to the cytoplasm in a punctate pattern	19.62	3.09782	-1.58272	1.08191	-0.63721
	CAGL0C02299g	KRE29	0.605	1-to-1	Anc_3.537	YER038C	KRE29	Subunit of the SMC5-SMC6 complex; this complex is involved in removal of X-shaped DNA structures that arise between sister chromatids during DNA replication and repair; heterozygous mutant shows haploinsufficiency in K1 killer toxin resistance	19.62	3.09782	-1.58272	-0.553951	-2.69013
	CAGL0I09482g		0	2-to-2	Anc_1.335	YBR273C	UBX7	UBX (ubiquitin regulatory X) domain-containing protein; interacts with Cdc48p; UBX7 has a paralog, UBX6, that arose from the whole genome duplication	513.798	379.999	-1.58268	-3.01361	-6.86592
	CAGL0H09218g	SDT1	0.005	2-to-2	Anc_3.536	YGL224C	SDT1	Pyrimidine nucleotidase; overexpression suppresses the 6-AU sensitivity of transcription elongation factor S-II, as well as resistance to other pyrimidine derivatives; SDT1 has a paralog, PHM8, that arose from the whole genome duplication	315.146	218.912	-1.5824	1.40463	1.28288
	CAGL0I05632g	PHO91	0	1-to-1	Anc_6.308	YNR013C	PHO91	Low-affinity vacuolar phosphate transporter; exports phosphate from the vacuolar lumen to the cytosol; regulates phosphate and polyphosphate metabolism; acts upstream of Pho81p in regulation of the PHO pathway; deletion of pho84, pho87, pho89, pho90, and pho91 causes synthetic lethality; transcription independent of Pi and Pho4p activity; overexpression results in vigorous growth	399.757	287.064	-1.58102	-0.250889	-1.97588
	CAGL0B04521g	RAS1	0.35	1-to-2	Anc_2.182	YOR101W	RAS1	GTPase involved in G-protein signaling in adenylate cyclase activation; plays a role in cell proliferation; localized to the plasma membrane; homolog of mammalian RAS proto-oncogenes; relative distribution to the nucleus increases upon DNA replication stress; RAS1 has a paralog, RAS2, that arose from the whole genome duplication	17.1675	2.06521	-1.5801	-0.761589	-0.603747
	CAGL0J09790g		0	1-to-1	Anc_8.445	YDL198C	GGC1	Mitochondrial GTP/GDP transporter; essential for mitochondrial genome maintenance; has a role in mitochondrial iron transport; member of the mitochondrial carrier family	115.267	65.0542	-1.5718	-1.51085	-3.07894
	CAGL0J03608g		0.005	1-to-1	Anc_6.331	YCR065W	HCM1	Forkhead transcription factor; drives S-phase specific expression of genes involved in chromosome segregation, spindle dynamics, and budding; suppressor of calmodulin mutants with specific SPB assembly defects; telomere maintenance role	58.8599	25.8151	-1.57069	2.11225	0.965804
	CAGL0K02937g		0	1-to-2	Anc_2.527	YHR003C	TCD1	tRNA threonylcarbamoyladenosine dehydratase; required for the ct6A tRNA base modification, where an adenosine at position 37 is modified to form a cyclized active ester with an oxazolone ring; localized to the mitochondrial outer membrane; TCD1 has a paralog, TCD2, that arose from the whole genome duplication	310.241	215.815	-1.56721	-1.8062	-2.57755
	CAGL0I08547g		0	1-to-1	Anc_8.208	YER156C		Putative protein of unknown function; interacts with Hsp82p and copurifies with Ipl1p; expression is copper responsive and downregulated in strains deleted for MAC1, a copper-responsive transcription factor; similarity to mammalian MYG1	116.494	66.0868	-1.56668	-3.35622	-2.12882
	CAGL0F01881g		0.005	1-to-1	Anc_8.051	YLR053C		Putative protein of unknown function	64.9912	29.9456	-1.56543	-0.142999	0.604089
	CAGL0L05654g	TRK1	0.77	1-to-2	Anc_1.224	YJL129C	TRK1	Component of the Trk1p-Trk2p potassium transport system; 180 kDa high affinity potassium transporter; phosphorylated in vivo and interacts physically with the phosphatase Ppz1p, suggesting Trk1p acitivy is regulated by phosphorylation; TRK1 has a paralog, TRK2, that arose from the whole genome duplication	214.593	140.434	-1.56476	-2.16861	-4.28837
	CAGL0I04466g		0.015	1-to-1	Anc_3.180	YAR014C	BUD14	Protein involved in bud-site selection; Bud14p-Glc7p complex is a cortical regulator of dynein; inhibitor of the actin assembly factor Bnr1p (formin); diploid mutants display a random budding pattern instead of the wild-type bipolar pattern; relative distribution to the nucleus increases upon DNA replication stress	71.1224	34.076	-1.5647	-3.51785	-4.73315
	CAGL0J03696g		0.995	1-to-1	Anc_8.673	YOR244W	ESA1	Catalytic subunit of the histone acetyltransferase complex (NuA4); acetylates four conserved internal lysines of histone H4 N-terminal tail and can acetylate histone H2A; required for cell cycle progression and transcriptional silencing at the rDNA locus and regulation of autophagy	25.7512	6.19563	-1.56203	1.0097	1.12585
	CAGL0L00561g		0.025	2-to-2	Anc_6.258	YMR183C	SSO2	Plasma membrane t-SNARE; involved in fusion of secretory vesicles at the plasma membrane; syntaxin homolog that is functionally redundant with Sso1p; SSO2 has a paralog, SSO1, that arose from the whole genome duplication	117.72	67.1194	-1.56168	0.527995	-0.0610852
	CAGL0I09680g		0.065	1-to-1	Anc_8.782	YOR305W	RRG7	Protein of unknown function; green fluorescent protein (GFP)-fusion protein localizes to the mitochondrion; deletion confers sensitivity to 4-(N-(S-glutathionylacetyl)amino) phenylarsenoxide (GSAO); YOR305W is not an essential gene	117.72	67.1194	-1.56168	-1.43107	-1.47154
	CAGL0K12056g		0.055	1-to-1	Anc_3.278	YDR041W	RSM10	Mitochondrial ribosomal protein of the small subunit; has similarity to E. coli S10 ribosomal protein; essential for viability, unlike most other mitoribosomal proteins	40.4662	14.4565	-1.55885	15.5551	16.2357	mitochondria
	CAGL0L02035g		0	1-to-1	Anc_2.529	YKL029C	MAE1	Mitochondrial malic enzyme; catalyzes the oxidative decarboxylation of malate to pyruvate, which is a key intermediate in sugar metabolism and a precursor for synthesis of several amino acids	865.731	675.324	-1.55851	-0.098822	-1.87362
	CAGL0G00946g		0.075	1-to-1	Anc_4.167	YGR029W	ERV1	Flavin-linked sulfhydryl oxidase of the mitochondrial IMS; N-terminus is an intrinsically disordered domain that in the cytosol helps target Erv1p to mitochondria, and in the intermembrane space oxidizes Mia40p as part of a disulfide relay system that promotes intermembrane space retention of imported proteins; ortholog of human hepatopoietin (ALR)	85.8374	44.402	-1.55588	1.13376	2.5691	mitochondria
	CAGL0L03762g		0	1-to-1	Anc_2.187	YOR097C		Putative protein of unknown function; identified as interacting with Hsp82p in a high-throughput two-hybrid screen; YOR097C is not an essential gene	240.345	161.086	-1.55289	-0.506659	-1.46865
	CAGL0A02409g		0.035	1-to-2	Anc_5.399	YDR348C	PAL1	Protein of unknown function thought to be involved in endocytosis; physically interacts with Ede1p and is found at endocytic sites at cell periphery during early stages of endocytosis; green fluorescent protein (GFP)-fusion protein localizes to bud neck; potential Cdc28p substrate; similar to S. pombe Pal1 protein; relocalizes from bud neck to cytoplasm upon DNA replication stress; PAL1 has a par…	129.982	76.4128	-1.55245	-4.94945	-1.86378
	CAGL0L04994g		0.08	1-to-1	Anc_2.615	YMR052W	FAR3	Protein of unknown function; involved in recovery from cell cycle arrest in response to pheromone, in a Far1p-independent pathway; interacts with Far7p, Far8p, Far9p, Far10p, and Far11p; localizes to the endoplasmic reticulum; protein abundance increases in response to DNA replication stress	36.7875	12.3913	-1.55016	-1.19364	-1.63243
	CAGL0G06556g	PHO23	0	1-to-1	Anc_2.183	YNL097C	PHO23	Component of the Rpd3L histone deacetylase complex; involved in transcriptional regulation of PHO5; affects termination of snoRNAs and cryptic unstable transcripts (CUTs); C-terminus has similarity to human candidate tumor suppressor p33(ING1) and its isoform ING3	29.43	8.26084	-1.54851	-1.61212	-1.97034
	CAGL0K06325g		0.07	2-to-2	Anc_5.577	YDR458C	HEH2	Inner nuclear membrane (INM) protein; contains helix-extension-helix (HEH) motif, nuclear localization signal sequence; targeting to the INM requires the Srp1p-Kap95p karyopherins and the Ran cycle; HEH2 has a paralog, SRC1, that arose from the whole genome duplication	103.005	56.7933	-1.54809	-0.248765	0.56207
	CAGL0E00913g		0.7	1-to-1	Anc_8.361	YDR168W	CDC37	Essential Hsp90p co-chaperone; necessary for passage through the START phase of the cell cycle; stabilizes protein kinase nascent chains and participates along with Hsp90p in their folding	33.1087	10.3261	-1.54593	1.55638	0.781121
	CAGL0H03179g		0.045	1-to-1	Anc_6.188	YGL086W	MAD1	Coiled-coil protein involved in spindle-assembly checkpoint; required for inhibition of karyopherin/importin Pse1p (aka Kap121p) upon spindle assembly checkpoint arrest; phosphorylated by Mps1p upon checkpoint activation which leads to inhibition of anaphase promoting complex activity; forms a complex with Mad2p; gene dosage imbalance between MAD1 and MAD2 leads to chromosome instability	33.1087	10.3261	-1.54593	-0.702786	-0.679626
	CAGL0D06534g		0	1-to-0	0			0	210.915	138.369	-1.54552	-2.38435	-6.17971
	CAGL0C05379g	SSB1	0	2-to-2	Anc_2.041	YDL229W	SSB1	Cytoplasmic ATPase that is a ribosome-associated molecular chaperone; functions with J-protein partner Zuo1p; may be involved in folding of newly-made polypeptide chains; member of the HSP70 family; interacts with phosphatase subunit Reg1p; SSB1 has a paralog, SSB2, that arose from the whole genome duplication	315.146	220.978	-1.54438	2.88065	6.8822
	CAGL0J05984g		0	1-to-1	Anc_2.104	YNL141W	AAH1	Adenine deaminase (adenine aminohydrolase); converts adenine to hypoxanthine; involved in purine salvage; transcriptionally regulated by nutrient levels and growth phase; Aah1p degraded upon entry into quiescence via SCF and the proteasome	61.3124	27.8804	-1.54421	2.20397	1.32532
	CAGL0L01287g	UTR4	0	1-to-1	Anc_1.481	YEL038W	UTR4	Protein with sequence similarity to acireductone synthases; involved in methionine salvage; found in both the cytoplasm and nucleus	61.3124	27.8804	-1.54421	-1.23259	-1.16138
	CAGL0M07568g		0.015	1-to-1	Anc_2.569	YMR022W	UBC7	Ubiquitin conjugating enzyme; involved in the ER-associated protein degradation pathway; requires Cue1p for recruitment to the ER membrane; proposed to be involved in chromatin assembly	95.6474	51.6303	-1.54338	-2.60332	-4.33685
	CAGL0D03212g		0.25	1-to-1	Anc_5.203	YLR018C	POM34	Subunit of the transmembrane ring of the nuclear pore complex (NPC); contributes to nucleocytoplasmic transport, NPC biogenesis and spindle pole body duplication	80.9324	41.3042	-1.54075	2.30207	13.8802
	CAGL0M02871g		0.005	2-to-1	Anc_1.150	YJL186W	MNN5	Alpha-1,2-mannosyltransferase; responsible for addition of the second alpha-1,2-linked mannose of the branches on the mannan backbone of oligosaccharides, localizes to an early Golgi compartment	158.186	98.0975	-1.53663	-1.52479	-1.36082
	CAGL0J05786g		0.015	1-to-0	Anc_2.116			0	46.5974	18.5869	-1.53113	-0.090178	-0.115582
	CAGL0J07370g		0.14	1-to-1	Anc_2.015	YNL227C	JJJ1	Co-chaperone that stimulates the ATPase activity of Ssa1p; required for a late step of ribosome biogenesis; associated with the cytosolic large ribosomal subunit; contains a J-domain; mutation causes defects in fluid-phase endocytosis	126.304	74.3476	-1.52981	1.60554	3.83107
	CAGL0K10890g		0.02	1-to-0	0			0	126.304	74.3476	-1.52981	-0.454067	-0.787468
	CAGL0M09801g		0.01	1-to-1	Anc_6.079	YLR285W	NNT1	S-adenosylmethionine-dependent methyltransferase; has a role in rDNA silencing and in lifespan determination	339.671	241.63	-1.52838	-0.137575	0.256026
	CAGL0G02563g		0.015	1-to-0	0			0	161.865	101.195	-1.52794	0.752497	-0.625161
	CAGL0C01287g		0.275	2-to-2	Anc_2.254	YIL114C	POR2	Putative mitochondrial porin (voltage-dependent anion channel); not required for mitochondrial membrane permeability or mitochondrial osmotic stability; POR2 has a paralog, POR1, that arose from the whole genome duplication	149.602	91.9019	-1.52721	0.844967	-0.972458
	CAGL0M08756g		0	1-to-1	Anc_5.621	YDR261C	EXG2	Exo-1,3-beta-glucanase; involved in cell wall beta-glucan assembly; may be anchored to the plasma membrane via a glycosylphosphatidylinositol (GPI) anchor	224.403	149.728	-1.52641	-2.04598	-4.13934
	CAGL0F00627g		0	2-to-2	Anc_1.036	YDR515W	SLF1	RNA binding protein that associates with polysomes; may be involved in regulating mRNA translation; involved in the copper-dependent mineralization of copper sulfide complexes on cell surface in cells cultured in copper salts; SLF1 has a paralog, SRO9, that arose from the whole genome duplication; protein abundance increases in response to DNA replication stress	207.236	136.304	-1.52598	11.7993	18.687
	CAGL0B03971g		0	2-to-2	Anc_5.143	YJR015W		Putative protein of unknown function; localizes to endoplasmic reticulum and cytoplasm; predicted to encode a membrane transporter based on phylogenetic analysis; not an essential gene; YJR015W has a paralog, SNG1, that arose from the whole genome duplication	244.023	165.217	-1.52582	0.829741	-2.92422
	CAGL0L02959g		0	2-to-2	Anc_1.282	YKR021W	ALY1	Alpha arrestin, substrate of calcineurin; controls nutrient-mediated intracellular sorting of permease Gap1p; interacts with AP-1 subunit Apl4p; dephosphorylation of Aly1p required for the endocytosis of Dip5p; may regulate endocytosis of plasma membrane proteins by recruiting ubiquitin ligase Rsp5p to plasma membrane targets; ALY1 has a paralog, ALY2, that arose from the whole genome duplication	245.25	166.249	-1.52445	-3.74159	-3.46778
	CAGL0F09053g		0.005	1-to-1	Anc_4.383	YHR204W	MNL1	Alpha-1,2-specific exomannosidase of the endoplasmic reticulum; in complex with Pdi1p, generates a Man7GlcNac2 oligosaccharide signal on glycoproteins destined for ubiquitin-proteasome degradation	139.792	84.6737	-1.52176	1.98868	3.62924
	CAGL0K02761g		0	1-to-1	Anc_2.502	YHL002W	HSE1	Subunit of the endosomal Vps27p-Hse1p complex; complex is required for sorting of ubiquitinated membrane proteins into intralumenal vesicles prior to vacuolar degradation, as well as for recycling of Golgi proteins and formation of lumenal membranes	814.229	636.085	-1.52056	-4.37626	-2.00293
	CAGL0F00913g		0	2-to-2	Anc_7.086	YOL045W	PSK2	PAS-domain containing serine/threonine protein kinase; regulates sugar flux and translation in response to an unknown metabolite by phosphorylating Ugp1p and Gsy2p (sugar flux) and Caf20p, Tif11p and Sro9p (translation); PSK2 has a paralog, PSK1, that arose from the whole genome duplication	299.205	209.619	-1.5175	-3.0818	-2.18492
	CAGL0L05940g		0.03	1-to-1	Anc_8.135	YGL176C		Putative protein of unknown function; deletion mutant is viable and has no detectable phenotype	77.2537	39.239	-1.51716	0.722544	-0.246662
	CAGL0A01980g		0	1-to-1	Anc_1.364	YOL023W	IFM1	Mitochondrial translation initiation factor 2	47.8237	19.6195	-1.51326	14.9805	9.63608	mitochondria
	CAGL0G02673g	IDH1	0	1-to-1	Anc_2.278	YNL037C	IDH1	Subunit of mitochondrial NAD(+)-dependent isocitrate dehydrogenase; complex catalyzes the oxidation of isocitrate to alpha-ketoglutarate in the TCA cycle	169.222	107.391	-1.51193	14.6602	43.3648	mitochondria
	CAGL0E02805g		0	1-to-1	Anc_4.106	YBL008W	HIR1	Subunit of the HIR complex; HIR is a nucleosome assembly complex involved in regulation of histone gene transcription; contributes to nucleosome formation, heterochromatic gene silencing, and formation of functional kinetochores	132.435	79.5106	-1.50997	5.36716	20.0471
	CAGL0F00231g		0	1-to-1	Anc_1.536	YJR077C	MIR1	Mitochondrial phosphate carrier; imports inorganic phosphate into mitochondria; functionally redundant with Pic2p but more abundant than Pic2p under normal conditions; phosphorylated	103.005	57.8259	-1.50729	3.6808	27.7188	mitochondria
	CAGL0F06501g		0.01	1-to-1	Anc_2.628	YMR062C	ARG7	Mitochondrial ornithine acetyltransferase; catalyzes the fifth step in arginine biosynthesis; also possesses acetylglutamate synthase activity, regenerates acetylglutamate while forming ornithine	94.4211	51.6303	-1.50669	2.71194	0.738276
	CAGL0I07073g		0	1-to-1	Anc_3.526	YGL213C	SKI8	Ski complex component and WD-repeat protein; mediates 3'-5' RNA degradation by the cytoplasmic exosome; also required for meiotic double-strand break recombination; null mutants have superkiller phenotype	289.395	202.391	-1.50505	-5.30708	-7.02825
	CAGL0J02838g		0.145	1-to-1	Anc_7.223	YER050C	RSM18	Mitochondrial ribosomal protein of the small subunit; has similarity to E. coli S18 ribosomal protein	13.4887	1.03261	-1.50284	10.0449	8.71249	mitochondria
	CAGL0J03498g		0.07	1-to-1	Anc_6.339	YCR071C	IMG2	Mitochondrial ribosomal protein of the large subunit; conserved in metazoa, with similarity to human mitochondrial ribosomal protein MRPL49	13.4887	1.03261	-1.50284	4.9605	3.48944	mitochondria
	CAGL0I02310g		0.03	1-to-1	Anc_5.071	YHR167W	THP2	Subunit of the THO and TREX complexes; THO connects transcription elongation and mitotic recombination, and TREX is recruited to activated genes and couples transcription to mRNA export; involved in telomere maintenance	13.4887	1.03261	-1.50284	-0.344939	0.842305
	CAGL0M01364g	CBF3D	0.975	1-to-1	Anc_5.371	YDR328C	SKP1	Evolutionarily conserved kinetochore protein; part of multiple protein complexes, including the SCF ubiquitin ligase complex, the CBF3 complex that binds centromeric DNA, and the RAVE complex that regulates assembly of the V-ATPase; protein abundance increases in response to DNA replication stress	13.4887	1.03261	-1.50284	0.0680207	0.161345
	CAGL0L11000g		0.125	1-to-1	Anc_8.734	YOR278W	HEM4	Uroporphyrinogen III synthase; catalyzes the conversion of hydroxymethylbilane to uroporphyrinogen III, the fourth step in heme biosynthesis; deficiency in the human homolog can result in the disease congenital erythropoietic porphyria	13.4887	1.03261	-1.50284	-0.344939	-0.21606
	CAGL0I10560g		0.98	1-to-1	Anc_3.489	YGR128C	UTP8	Nucleolar protein required for export of tRNAs from the nucleus; also copurifies with the small subunit (SSU) processome containing the U3 snoRNA that is involved in processing of pre-18S rRNA	13.4887	1.03261	-1.50284	0.469651	-0.435119
	CAGL0M07271g		0.125	1-to-1	Anc_8.519	YPL059W	GRX5	Glutathione-dependent oxidoreductase; hydroperoxide and superoxide-radical responsive; mitochondrial matrix protein involved in the synthesis/assembly of iron-sulfur centers; monothiol glutaredoxin subfamily member along with Grx3p and Grx4p	13.4887	1.03261	-1.50284	-0.981298	-0.809644
	CAGL0F03487g		0.16	1-to-1	Anc_1.154	YJL184W	GON7	Component of the EKC/KEOPS protein complex; EKC/KEOPS complex is required for t6A tRNA modification and may have roles in telomere maintenance and transcription; implicated in osmotic stress response; other complex members are Kae1p, Cgi121p, Pcc1p, and Bud32p	13.4887	1.03261	-1.50284	-1.57949	-0.922138
	CAGL0J05918g		0.15	1-to-2	Anc_2.108	YNL156C	NSG2	Protein involved in regulation of sterol biosynthesis; specifically stabilizes Hmg2p, one of two HMG-CoA isoenzymes that catalyze the rate-limiting step in sterol biosynthesis; homolog of mammalian INSIG proteins; NSG2 has a paralog, NSG1, that arose from the whole genome duplication	87.0636	46.4673	-1.50234	-1.65432	-0.522497
	CAGL0M01694g		0	1-to-1	Anc_3.311	YBR084W	MIS1	Mitochondrial C1-tetrahydrofolate synthase; involved in interconversion between different oxidation states of tetrahydrofolate (THF); provides activities of formyl-THF synthetase, methenyl-THF cyclohydrolase, and methylene-THF dehydrogenase	445.128	329.401	-1.50228	0.440155	1.37443
	CAGL0C00693g	CCC1	0	1-to-1	Anc_8.437	YLR220W	CCC1	Putative vacuolar Fe2+/Mn2+ transporter; suppresses respiratory deficit of yfh1 mutants, which lack the ortholog of mammalian frataxin, by preventing mitochondrial iron accumulation; relative distribution to the vacuole decreases upon DNA replication stress	114.041	66.0868	-1.50081	-0.0966499	-2.46431
	CAGL0L06028g		0	1-to-1	Anc_8.142	YGL181W	GTS1	Protein involved in Arf3p regulation and in transcription regulation; localizes to the nucleus and to endocytic patches; contains an N-terminal Zn-finger and ArfGAP homology domain, a C-terminal glutamine-rich region, and a UBA (ubiquitin associated) domain; gts1 mutations affect budding, cell size, heat tolerance, sporulation, life span, ultradian rhythms, endocytosis; expression oscillates in a…	247.702	169.347	-1.49949	2.78546	0.230334
	CAGL0E04554g		0.325	1-to-0	0			0	15.9412	2.06521	-1.49579	0.694081	-0.0263297
	CAGL0L07678g		0.985	1-to-1	Anc_6.001	YPL266W	DIM1	Essential 18S rRNA dimethylase (dimethyladenosine transferase); responsible for conserved m6(2)Am6(2)A dimethylation in 3'-terminal loop of 18S rRNA, part of 90S and 40S pre-particles in nucleolus, involved in pre-ribosomal RNA processing	15.9412	2.06521	-1.49579	-0.761589	-0.603747
	CAGL0A02431g	YPS7	0.02	1-to-1	Anc_5.401	YDR349C	YPS7	Putative GPI-anchored aspartic protease; member of the yapsin family of proteases involved in cell wall growth and maintenance; located in the cytoplasm and endoplasmic reticulum	15.9412	2.06521	-1.49579	-3.56393	-2.56886
	CAGL0I03520g		0.355	1-to-1	Anc_7.334	YDL157C		Putative protein of unknown function; the authentic, non-tagged protein is detected in highly purified mitochondria in high-throughput studies	73.5749	37.1738	-1.49308	-0.325974	11.8785	mitochondria
	CAGL0C01815g		0.01	1-to-1	Anc_7.414	YBL086C		Protein of unknown function; green fluorescent protein (GFP)-fusion protein localizes to the cell periphery	232.987	157.989	-1.49248	-3.51754	-6.24401
	CAGL0M07183g		0.005	1-to-1	Anc_4.359	YHR194W	MDM31	Mitochondrial protein that may have a role in phospholipid metabolism; inner membrane protein with similarity to Mdm32p; required for normal mitochondrial morphology and inheritance; interacts genetically with MMM1, MMM2, MDM10, MDM12, and MDM34	24.525	6.19563	-1.49007	5.12708	19.7017	mitochondria
	CAGL0E03069g		0.44	1-to-1	Anc_4.077	YGR145W	ENP2	Essential nucleolar protein; required for biogenesis of the small ribosomal subunit; contains WD repeats, interacts with Mpp10p and Bfr2p, and has homology to Spb1p	702.64	545.216	-1.48938	-0.550948	-1.69118
	CAGL0B04961g		0	1-to-1	Anc_1.387	YLR172C	DPH5	Methyltransferase required for synthesis of diphthamide; diphthamide is a modified histidine residue of translation elongation factor 2 (Eft1p or Eft2p); not essential for viability; GFP-Dph5p fusion protein localizes to the cytoplasm	539.549	408.912	-1.48539	-0.89665	-5.2239
	CAGL0L02079g		0.105	1-to-1	Anc_2.525	YBR291C	CTP1	Mitochondrial inner membrane citrate transporter; member of the mitochondrial carrier family	74.8012	38.2064	-1.48431	-1.11991	-2.36393
	CAGL0B01188g		0	1-to-2	Anc_1.061	YLR183C	TOS4	Putative transcription factor, contains Forkhead Associated domain; found associated with chromatin; target of SBF transcription factor; expression is periodic and peaks in G1; relative distribution to the nucleus increases upon DNA replication stress; TOS4 has a paralog, PLM2, that arose from the whole genome duplication	118.946	70.2172	-1.48304	0.359199	-0.123886
	CAGL0A01826g	HXT5	0	2-to-2	Anc_5.396	YHR096C	HXT5	Hexose transporter with moderate affinity for glucose; induced in the presence of non-fermentable carbon sources, induced by a decrease in growth rate, contains an extended N-terminal domain relative to other HXTs; HXT5 has a paralog, HXT3, that arose from the whole genome duplication	473.332	354.184	-1.48153	-2.65141	-2.56776
	CAGL0F08745g		0.375	1-to-2	Anc_4.146	YGR008C	STF2	Protein involved in resistance to dessication stress; Stf2p exhibits antioxidant properties, and its overexpression prevents ROS accumulation and apoptosis; binds to F0 sector of mitochondrial F1F0 ATPase in vitro and may modulate the inhibitory action of Inh1p and Stf1p; protein abundance increases in response to DNA replication stress; STF2 has a paralog, TMA10, that arose from the whole genome…	109.136	62.9889	-1.48149	0.432794	0.0452148
	CAGL0J02926g	PET117	0.19	1-to-1	Anc_7.239	YER058W	PET117	Protein required for assembly of cytochrome c oxidase	364.196	264.347	-1.48134	-0.53741	-1.20311
	CAGL0G05401g		0.03	2-to-2	Anc_2.052	YNL197C	WHI3	RNA binding protein that sequesters CLN3 mRNA in cytoplasmic foci; acts as a cytoplasmic retention factor for Cdc28p and associated cyclins; regulates cell fate and dose-dependently regulates the critical cell size required for passage through Start; Tpk1p (PKA) mediated phosphorylation (S568) inhibits Whi3p function, decreasing its interaction with CLN3 mRNA; WHI3 has a paralog, WHI4, that arose…	50.2762	21.6847	-1.48067	0.879253	6.69237
	CAGL0J01936g		0	1-to-1	Anc_7.157	YIR004W	DJP1	Cytosolic J-domain-containing protein; required for peroxisomal protein import and involved in peroxisome assembly, homologous to E. coli DnaJ	120.172	71.2498	-1.47887	-3.29029	-3.18744
	CAGL0E05258g		0.035	2-to-2	Anc_7.067	YOR327C	SNC2	Vesicle membrane receptor protein (v-SNARE); involved in the fusion between Golgi-derived secretory vesicles with the plasma membrane; member of the synaptobrevin/VAMP family of R-type v-SNARE proteins; SNC2 has a paralog, SNC1, that arose from the whole genome duplication	156.96	99.1301	-1.47876	-0.855661	-1.24918
	CAGL0G06732g		0	2-to-2	Anc_2.172	YNL104C	LEU4	Alpha-isopropylmalate synthase (2-isopropylmalate synthase); the main isozyme responsible for the first step in the leucine biosynthesis pathway; LEU4 has a paralog, LEU9, that arose from the whole genome duplication	187.616	122.88	-1.47845	-0.0552511	1.05186
	CAGL0M09614g		0.005	1-to-1	Anc_2.358	YMR157C	AIM36	Protein of unknown function; null mutant displays reduced respiratory growth and elevated frequency of mitochondrial genome loss; the authentic, non-tagged protein is detected in purified mitochondria in high-throughput studies	83.3849	44.402	-1.47765	3.48817	0.0343039
	CAGL0I10604g		0.01	1-to-1	Anc_3.486	YGR126W		Putative protein of unknown function; green fluorescent protein (GFP)-fusion protein localizes to both the cytoplasm and the nucleus and is induced in response to the DNA-damaging agent MMS	56.4074	25.8151	-1.47463	0.517552	0.420397
	CAGL0L03938g		0	1-to-1	Anc_2.158	YNL115C		Putative protein of unknown function; green fluorescent protein (GFP)-fusion protein localizes to mitochondria; YNL115C is not an essential gene	253.833	175.543	-1.47166	-0.993737	-0.83473
	CAGL0J11682g		0.21	1-to-1	Anc_6.034	YMR002W	MIC17	Mitochondrial intermembrane space protein; required for normal oxygen consumption; contains twin cysteine-x9-cysteine motifs; protein abundance increases in response to DNA replication stress	84.6111	45.4346	-1.47054	1.31913	2.43043
	CAGL0M12749g		0.03	1-to-1	Anc_7.267	YIL071C	PCI8	Possible shared subunit of Cop9 signalosome (CSN) and eIF3; binds eIF3b subunit Prt1p, has possible dual functions in transcriptional and translational control, contains a PCI (Proteasome-COP9 signalosome (CSN)-eIF3) domain	84.6111	45.4346	-1.47054	-1.94348	-3.14148
	CAGL0E01925g		0.015	1-to-1	Anc_3.048	YOL124C	TRM11	Catalytic subunit of adoMet-dependent tRNA methyltransferase complex; required for the methylation of the guanosine nucleotide at position 10 (m2G10) in tRNAs; contains a THUMP domain and a methyltransferase domain; another complex member is Trm112p	112.815	66.0868	-1.46756	0.487145	-2.72669
	CAGL0M08008g		0	1-to-1	Anc_1.457	YJR033C	RAV1	Subunit of RAVE complex (Rav1p, Rav2p, Skp1p); the RAVE complex promotes assembly of the V-ATPase holoenzyme; required for transport between the early and late endosome/PVC and for localization of TGN membrane proteins; potential Cdc28p substrate	148.376	92.9345	-1.46731	1.88571	0.565723
	CAGL0I06941g		0.02	1-to-2	Anc_3.533	YGL222C	EDC1	RNA-binding protein that activates mRNA decapping directly; binds to mRNA substrate and enhances activity of decapping proteins Dcp1p and Dcp2p; has a role in translation during heat stress; protein becomes more abundant and forms cytoplasmic foci in response to DNA replication stress; EDC1 has a paralog, EDC2, that arose from the whole genome duplication	163.091	104.293	-1.46602	-5.62412	-3.98777
	CAGL0M09405g	RTG3	0	1-to-1	Anc_7.438	YBL103C	RTG3	bHLH/Zip transcription factor for retrograde (RTG) and TOR pathways; forms a complex with another bHLH/Zip protein, Rtg1p, to activate the pathways	136.114	83.6411	-1.46571	-3.62771	-2.325
	CAGL0G07018g		0.005	1-to-2	Anc_5.551	YML018C		Protein of unknown function; green fluorescent protein (GFP)-fusion protein localizes to the membrane of the vacuole; physical interaction with Atg27p suggests a possible role in autophagy; YML018C is not an essential gene; relative distribution to the vacuolar membrane decreases upon DNA replication stress; YML018C has a paralog, THI74, that arose from the whole genome duplication	137.34	84.6737	-1.46245	-0.278268	0.478318
	CAGL0F01331g		0.005	1-to-1	Anc_7.111	YOR017W	PET127	Protein with a role in 5'-end processing of mitochondrial RNAs; located in the mitochondrial membrane	268.548	187.934	-1.45956	0.134744	0.440167
	CAGL0F05863g		0.055	1-to-2	Anc_8.377	YDR178W	SDH4	Membrane anchor subunit of succinate dehydrogenase; involved in coupling the oxidation of succinate to the transfer of electrons to ubiquinone as part of the TCA cycle and the mitochondrial respiratory chain; SDH4 has a paralog, SHH4, that arose from the whole genome duplication	304.11	216.847	-1.45618	-0.402199	8.77127	mitochondria
	CAGL0J02640g		0.95	2-to-1	Anc_7.204	YFR037C	RSC8	Component of the RSC chromatin remodeling complex; essential for viability and mitotic growth; homolog of SWI/SNF subunit Swi3p, but unlike Swi3p, does not activate transcription of reporters	33.1087	11.3587	-1.45337	0.362704	6.94959
	CAGL0F00297g		0.055	1-to-1	Anc_1.530	YJR075W	HOC1	Alpha-1,6-mannosyltransferase; involved in cell wall mannan biosynthesis; subunit of a Golgi-localized complex that also contains Anp1p, Mnn9p, Mnn11p, and Mnn10p; identified as a suppressor of a cell lysis sensitive pkc1-371 allele	129.982	79.5106	-1.44877	-0.255013	0.39066
	CAGL0D01100g		0.035	2-to-1	Anc_2.264			0	118.946	71.2498	-1.44659	2.41529	1.11191
	CAGL0C00605g		0	1-to-1	Anc_3.392	YBR129C	OPY1	Protein of unknown function; overproduction blocks cell cycle arrest in the presence of mating pheromone; the authentic, non-tagged protein is detected in highly purified mitochondria in high-throughput studies	232.987	160.054	-1.44633	-1.45574	-3.39338
	CAGL0J02002g		0	1-to-2	Anc_7.133	YIL006W	YIA6	Mitochondrial NAD+ transporter; involved in the transport of NAD+ into the mitochondria (see also YEA6); member of the mitochondrial carrier subfamily; disputed role as a pyruvate transporter; has putative mouse and human orthologs; YIA6 has a paralog, YEA6, that arose from the whole genome duplication	80.9324	43.3694	-1.44507	2.14371	11.4643	mitochondria
	CAGL0A03949g		0.24	1-to-1	Anc_7.351	YLR201C	COQ9	Protein required for ubiquinone biosynthesis and respiratory growth; localizes to the matrix face of the mitochondrial inner membrane in a large complex with ubiquinone biosynthetic enzymes; ubiquinone is also known as coenzyme Q	38.0137	14.4565	-1.44195	1.89628	11.6764	mitochondria
	CAGL0M10065g		0	1-to-0	Anc_4.071			0	196.2	131.141	-1.43959	-0.516735	-1.67413
	CAGL0J09350g	CDC48	0.97	1-to-1	Anc_7.288	YDL126C	CDC48	AAA ATPase; subunit of polyubiquitin-selective segregase complex involved in ERAD, cell wall integrity during heat stress, mitotic spindle disassembly; subunit of complex involved in mitochondria-associated degradation; role in mobilizing membrane bound transcription factors by regulated ubiquitin/proteasome-dependent processing, in macroautophagy, PMN, RAD, ribophagy, homotypic ER membrane fusio…	90.7424	50.5977	-1.43831	3.53266	1.34232
	CAGL0G05005g		0.045	1-to-1	Anc_4.205	YLR363C	NMD4	Protein that may be involved in nonsense-mediated mRNA decay; interacts with Nam7p, relocalizes from nucleus to cytoplasmic foci upon DNA replication stress	82.1586	44.402	-1.43803	-1.65537	-1.60603
	CAGL0L01529g		0.015	1-to-1	Anc_1.498	YML050W	AIM32	Putative protein of unknown function; null mutant is viable and displays elevated frequency of mitochondrial genome loss	136.114	84.6737	-1.43256	0.605427	-1.60012
	CAGL0G04169g		0.005	1-to-1	Anc_5.327	YDR306C		F-box protein of unknown function; interacts with Sgt1p via a Leucine-Rich Repeat (LRR) domain	91.9686	51.6303	-1.43247	-1.62689	-2.19998
	CAGL0G01342g		0.03	1-to-1	Anc_2.255	YNL054W	VAC7	Integral vacuolar membrane protein; involved in vacuole inheritance and morphology; activates Fab1p kinase activity under basal conditions and also after hyperosmotic shock	101.779	58.8585	-1.43164	0.195138	-1.68304
	CAGL0M09669g		0	1-to-1	Anc_2.367	YMR154C	RIM13	Calpain-like cysteine protease; involved in proteolytic activation of Rim101p in response to alkaline pH; localizes to punctate structures in alkaline conditions and in vps4 mutant; has similarity to A. nidulans palB	320.051	231.304	-1.42934	2.05254	2.49697
	CAGL0G09757g		0	1-to-1	Anc_6.075	YLR278C		Zinc-cluster protein; GFP-fusion protein localizes to the nucleus; mutant shows moderate growth defect on caffeine; has a prion-domain like fragment that increases frequency of [URE3]; YLR278C is not an essential gene	447.581	336.629	-1.42827	1.09544	-0.0989315
	CAGL0J05522g		0.01	1-to-1	Anc_2.210	YNL083W	SAL1	ADP/ATP transporter; member of the Ca2+-binding subfamily of mitochondrial carriers, with two EF-hand motifs; transport activity of either Sal1p or Pet9p is critical for viability; polymorphic in different S. cerevisiae strains	34.335	12.3913	-1.42741	3.37337	19.9719	mitochondria
	CAGL0G05467g		0.03	2-to-1	Anc_2.050			0	55.1812	25.8151	-1.4257	-1.53993	1.59507
	CAGL0C05159g	HLP	0	1-to-1	Anc_3.168	YOL060C	MAM3	Protein required for normal mitochondrial morphology; has similarity to hemolysins	483.142	366.575	-1.42427	-1.71983	-2.08236
	CAGL0F07953g		0.02	1-to-1	Anc_5.091	YGR236C	SPG1	Protein required for high temperature survival during stationary phase; not required for growth on nonfermentable carbon sources; the authentic, non-tagged protein is detected in highly purified mitochondria in high-throughput studies	77.2537	41.3042	-1.41895	0.737415	-1.55637
	CAGL0C01727g		0.98	1-to-1	Anc_6.158	YBR243C	ALG7	UDP-N-acetyl-glucosamine-1-P transferase; transfers Glc-Nac-P from UDP-GlcNac to Dol-P in the ER in the first step of the dolichol pathway of protein asparagine-linked glycosylation; inhibited by tunicamycin	17.1675	3.09782	-1.41865	0.102191	-0.0480199
	CAGL0I00770g		0.02	1-to-1	Anc_2.385	YMR144W		Putative protein of unknown function; localized to the nucleus; YMR144W is not an essential gene	95.6474	54.7281	-1.41597	0.182739	-1.44232
	CAGL0D00726g		0.025	1-to-1	Anc_4.260	YDL069C	CBS1	Mitochondrial translational activator of the COB mRNA; membrane protein that interacts with translating ribosomes, acts on the COB mRNA 5'-untranslated leader	50.2762	22.7173	-1.41442	0.151787	0.394486
	CAGL0D02552g		0	1-to-1	Anc_3.010	YNL328C	MDJ2	Constituent of the mitochondrial import motor; associated with the presequence translocase; function overlaps with that of Pam18p; stimulates the ATPase activity of Ssc1p to drive mitochondrial import; contains a J domain	274.68	195.162	-1.41404	-0.6092	-0.883631
	CAGL0G00814g	CHS5	0	1-to-1	Anc_4.156	YLR330W	CHS5	Component of the exomer complex; exomer also contains Csh6p, Bch1p, Bch2p, and Bud7p and is involved in export of selected proteins, such as chitin synthase Chs3p, from the Golgi to the plasma membrane	196.2	132.174	-1.41383	-1.53824	-2.27106
	CAGL0G05522g		0	1-to-0	0			0	451.259	340.76	-1.41326	0.549033	2.73996
	CAGL0G01826g		0.895	1-to-2	Anc_3.416	YPR102C	RPL11A	Ribosomal 60S subunit protein L11A; expressed at twice the level of Rpl11Bp; involved in ribosomal assembly; depletion causes degradation of 60S proteins and RNA; homologous to mammalian ribosomal protein L11 and bacterial L5; RPL11A has a paralog, RPL11B, that arose from the whole genome duplication	12.2625	1.03261	-1.41137	-0.761589	1.47244
	CAGL0E04048g	COF1	0.825	1-to-1	Anc_4.002	YLL050C	COF1	Cofilin, involved in pH-dependent actin filament depolarization; binds both actin monomers and filaments and severs filaments; involved in the selective sorting, export of the secretory cargo from the late golgi; genetically interacts with pmr1; thought to be regulated by phosphorylation at SER4; ubiquitous and essential in eukaryotes	12.2625	1.03261	-1.41137	2.39815	0.292981
	CAGL0C03135g		0.98	1-to-1	Anc_6.068	YLR272C	YCS4	Subunit of the condensin complex; required for establishment and maintenance of chromosome condensation, chromosome segregation, chromatin binding of condensin, tRNA gene clustering at the nucleolus, and silencing at the mating type locus; required for replication slow zone (RSZ) breakage following Mec1p inactivation	12.2625	1.03261	-1.41137	0.0680207	0.161345
	CAGL0H01573g		0.94	1-to-1	Anc_1.019	YDR532C	KRE28	Subunit of a kinetochore-microtubule binding complex; complex bridges centromeric heterochromatin and kinetochore MAPs and motors; required for sister chromatid bi-orientation and kinetochore binding of SAC components; complex also includes Spc105p	12.2625	1.03261	-1.41137	0.0680207	0.161345
	CAGL0D03410g		0.91	1-to-1	Anc_5.183	YJL025W	RRN7	Component of the core factor (CF) rDNA transcription factor complex; CF is required for transcription of 35S rRNA genes by RNA polymerase I and is composed of Rrn6p, Rrn7p, and Rrn11p	12.2625	1.03261	-1.41137	-0.162446	-0.0480199
	CAGL0I02904g		0.58	2-to-2	Anc_2.169	YOR110W	TFC7	RNA pol III transcription initiation factor complex (TFIIIC) subunit; part of the TauA globular domain of TFIIIC that binds DNA at the BoxA promoter sites of tRNA and similar genes; TFC7 has a paralog, YNL108C, that arose from the whole genome duplication	12.2625	1.03261	-1.41137	-0.500279	-0.360073
	CAGL0K08602g		0.995	1-to-1	Anc_2.468	YKL108W	SLD2	Single-stranded DNA origin-binding and annealing protein; required for the initiation of DNA replication; phosphorylated in S phase by cyclin-dependent kinases (Cdks), promoting origin binding, DNA replication and Dpb11p complex formation; component of the preloading complex; unphosphorylated or CDK-phosphorylated Sld2p binds to the MCM2-7 complex;required for the S phase checkpoint; relative dis…	12.2625	1.03261	-1.41137	-0.309206	-0.902749
	CAGL0F03135g		0.92	1-to-1	Anc_5.534	YDR427W	RPN9	Non-ATPase regulatory subunit of the 26S proteasome; similar to putative proteasomal subunits in other species; null mutant is temperature sensitive and exhibits cell cycle and proteasome assembly defects; protein abundance increases in response to DNA replication stress; relocalizes to the cytosol in response to hypoxia	12.2625	1.03261	-1.41137	-1.17384	-0.990671
	CAGL0B03443g		0	1-to-1	Anc_1.383	YLR253W	MCP2	Mitochondrial protein of unknown function involved in lipid homeostasis; integral membrane protein that localizes to the mitochondrial inner membrane; involved in mitochondrial morphology; non-essential gene which interacts genetically with MDM10, and other members of the ERMES complex; transcription is periodic during the metabolic cycle; homologous to human aarF domain containing kinase, ADCK1	247.702	173.478	-1.41118	1.92886	1.09168	mitochondria
	CAGL0G01782g		0.705	1-to-1	Anc_3.418	YPR104C	FHL1	Regulator of ribosomal protein (RP) transcription; has forkhead associated domain that binds phosphorylated proteins; recruits coactivator Ifh1p or corepressor Crf1p to RP gene promoters; also has forkhead DNA-binding domain though in vitro DNA binding assays give inconsistent results; computational analyses suggest it binds DNA directly at highly active RP genes and indirectly through Rap1p moti…	96.8736	55.7607	-1.4108	-3.43561	-2.88789
	CAGL0L03289g		0	2-to-2	Anc_1.241	YKR042W	UTH1	Mitochondrial inner membrane protein; role in mitophagy is disputed; implicated in cell wall biogenesis, the oxidative stress response, life span during starvation, and cell death; SUN family member; UTH1 has a paralog, NCA3, that arose from the whole genome duplication	145.924	92.9345	-1.41002	8.52915	22.6757	mitochondria
	CAGL0L07546g		0	2-to-2	Anc_3.284	YBR068C	BAP2	High-affinity leucine permease; functions as a branched-chain amino acid permease involved in uptake of leucine, isoleucine and valine; contains 12 predicted transmembrane domains; BAP2 has a paralog, BAP3, that arose from the whole genome duplication	324.956	236.467	-1.409	-4.13866	1.14645
	CAGL0F05687g		0.035	1-to-1	Anc_8.390	YDR186C		Putative protein of unknown function; may interact with ribosomes, based on co-purification experiments; green fluorescent protein (GFP)-fusion protein localizes to the cytoplasm	71.1224	37.1738	-1.40784	1.62386	6.57791
	CAGL0A04543g		0.075	1-to-1	Anc_7.396	YBL074C	AAR2	Component of the U5 snRNP complex; required for splicing of U3 precursors; originally described as a splicing factor specifically required for splicing pre-mRNA of the MATa1 cistron	14.715	2.06521	-1.40766	0.0680207	0.161345
	CAGL0C02211g	UTR2	0	1-to-1	Anc_1.483	YEL040W	UTR2	Chitin transglycosylase; functions in the transfer of chitin to beta(1-6) and beta(1-3) glucans in the cell wall; similar to and functionally redundant with Crh1; glycosylphosphatidylinositol (GPI)-anchored protein localized to bud neck	88.2899	49.5651	-1.40624	-2.31295	-3.40857
	CAGL0B03927g		0.01	1-to-1	Anc_5.144	YJR014W	TMA22	Protein of unknown function; associates with ribosomes and has a putative RNA binding domain; interacts with Tma20p; similar to human GRAP and human DRP1, which interacts with human Tma20p homolog MCT-1; protein abundance increases in response to DNA replication stress	79.7061	43.3694	-1.40478	-1.86999	-2.33445
	CAGL0G04939g		0.06	1-to-1	Anc_4.216	YLR368W	MDM30	F-box component of an SCF ubiquitin protein ligase complex; associates with and is required for Fzo1p ubiquitination and for mitochondria fusion; stimulates nuclear export of specific mRNAs; promotes ubiquitin-mediated degradation of Gal4p in some strains	35.5612	13.4239	-1.40368	7.87703	16.1673	mitochondria
	CAGL0M13805g	MP65	0	2-to-2	Anc_5.015	YMR305C	SCW10	Cell wall protein with similarity to glucanases; may play a role in conjugation during mating based on mutant phenotype and its regulation by Ste12p; SWC10 has a paralog, SCW4, that arose from the whole genome duplication	57.6337	27.8804	-1.40233	-0.147368	-0.794303
	CAGL0D04796g		0	1-to-1	Anc_3.465	YPR131C	NAT3	Catalytic subunit of the NatB N-terminal acetyltransferase; NatB catalyzes acetylation of the amino-terminal methionine residues of all proteins beginning with Met-Asp or Met-Glu and of some proteins beginning with Met-Asn or Met-Met	57.6337	27.8804	-1.40233	-1.3475	-1.41459
	CAGL0I09702g		0.05	1-to-1	Anc_8.783	YOR306C	MCH5	Plasma membrane riboflavin transporter; facilitates the uptake of vitamin B2; required for FAD-dependent processes; sequence similarity to mammalian monocarboxylate permeases, however mutants are not deficient in monocarboxylate transport	57.6337	27.8804	-1.40233	-1.50285	-1.86051
	CAGL0H00737g		0	2-to-2	Anc_6.281	YPL249C	GYP5	GTPase-activating protein (GAP) for yeast Rab family members; involved in ER to Golgi trafficking; exhibits GAP activity toward Ypt1p that is stimulated by Gyl1p, also acts on Sec4p; interacts with Gyl1p, Rvs161p and Rvs167p; involved in recruiting Rvs167p to the bud tip during polarized growth; relocalizes from bud neck to cytoplasm upon DNA replication stress; GYP5 has a paralog, GYL1, that aro…	1064.38	864.291	-1.39796	-2.72337	-4.80122
	CAGL0A02134g		0	1-to-1	Anc_1.355	YHR017W	YSC83	Non-essential mitochondrial protein of unknown function; mRNA induced during meiosis, peaking between mid to late prophase of meiosis I; similar to S. douglasii YSD83	90.7424	51.6303	-1.39492	0.183501	-1.10196
	CAGL0K05577g		0	1-to-1	Anc_5.688	YOR079C	ATX2	Golgi membrane protein involved in manganese homeostasis; overproduction suppresses the sod1 (copper, zinc superoxide dismutase) null mutation	138.566	87.7715	-1.39406	0.418456	-1.35303
	CAGL0L10582g		0	2-to-1	Anc_6.286	YMR196W		Putative protein of unknown function; green fluorescent protein (GFP)-fusion protein localizes to the cytoplasm; YMR196W is not an essential gene	1129.37	921.084	-1.39298	-0.865484	-2.56904
	CAGL0J03916g		0.005	2-to-2	Anc_8.658	YOR237W	HES1	Protein implicated in the regulation of ergosterol biosynthesis; one of a seven member gene family with a common essential function and non-essential unique functions; similar to human oxysterol binding protein (OSBP); HES1 has a paralog, KES1, that arose from the whole genome duplication	82.1586	45.4346	-1.3916	0.0844575	-0.910108
	CAGL0J08657g		0.005	1-to-1	Anc_2.195	YOR090C	PTC5	Mitochondrial type 2C protein phosphatase (PP2C); involved in regulation of pyruvate dehydrogenase activity by dephosphorylating the serine 133 of the Pda1p subunit; localizes to the intermembrane space and is imported via the presequence pathway and processed by the inner membrane protease (Imp1p-Imp2p); acts in concert with kinases Pkp1p and Pkp2p and phosphatase Ptc6p	101.779	59.8911	-1.39157	-1.63978	0.498231
	CAGL0J04554g		0	1-to-0	0			0	126.304	78.478	-1.39	0.572855	1.27911
	CAGL0I04125g		0.005	1-to-1	Anc_3.543	YGL226C-A	OST5	Zeta subunit of the oligosaccharyltransferase complex of the ER lumen; complex catalyzes asparagine-linked glycosylation of newly synthesized proteins	91.9686	52.6629	-1.38953	6.01637	8.95571
	CAGL0F08239g		0.01	1-to-1	Anc_1.103	YGR255C	COQ6	Putative flavin-dependent monooxygenase; involved in ubiquinone (Coenzyme Q) biosynthesis; localizes to the matrix face of the mitochondrial inner membrane in a large complex with other ubiquinone biosynthetic enzymes; human COX6 can rescue a yeast cox6 mutant and is implicated in steroid-resistant nephrotic syndrome (SRNS)	31.8825	11.3587	-1.38907	-0.115252	8.89612	mitochondria
	CAGL0H08822g	MMT2	0	2-to-2	Anc_6.248	YMR177W	MMT1	Putative metal transporter involved in mitochondrial iron accumulation; MMT1 has a paralog, MMT2, that arose from the whole genome duplication	405.888	304.619	-1.38897	-2.43965	-4.59209
	CAGL0J02530g		0.005	1-to-0	0			0	284.49	204.456	-1.38852	-1.57768	-2.87668
	CAGL0A01848g		0	1-to-1	Anc_5.400	YHR098C	SFB3	Component of the Sec23p-Sfb3p heterodimer of the COPII vesicle coat; COPII coat is required for cargo selection during vesicle formation in ER to Golgi transport; homologous to Sec24p and Sfb2p	175.354	116.684	-1.38828	-3.95938	-5.06205
	CAGL0L04730g		0	1-to-1	Anc_3.457	YGR112W	SHY1	Mitochondrial inner membrane protein required for complex IV assembly; associates with complex IV assembly intermediates and complex III/complex IV supercomplexes; similar to human SURF1 involved in Leigh Syndrome; complex IV is also known as cytochrome c oxidase	52.7287	24.7825	-1.38821	-1.2295	-1.9575
	CAGL0G03619g		0	2-to-2	Anc_7.420	YER119C	AVT6	Vacuolar aspartate and glutamate exporter; member of a family of seven genes (AVT1-7) related to vesicular GABA-glycine transporters; involved in compartmentalizing acidic amino acids in response to nitrogen starvation; AVT6 has a paralog, AVT5, that arose from the whole genome duplication	103.005	60.9237	-1.3871	1.51872	0.66159
	CAGL0E00891g		0.045	1-to-1	Anc_8.363	YDR169C	STB3	Ribosomal RNA processing element (RRPE)-binding protein; involved in the glucose-induced transition from quiescence to growth; restricted to nucleus in quiescent cells, released into cytoplasm after glucose repletion; binds Sin3p; relative distribution to the nucleus increases upon DNA replication stress	115.267	70.2172	-1.38505	0.762434	0.734345
	CAGL0K00319g		0.975	1-to-1	Anc_1.528	YKL210W	UBA1	Ubiquitin activating enzyme (E1); involved in ubiquitin-mediated protein degradation and essential for viability; protein abundance increases in response to DNA replication stress	20.8462	5.16303	-1.38498	-0.500279	0.362976
	CAGL0K10076g		0.735	1-to-1	Anc_8.212	YDR080W	VPS41	Vacuolar membrane protein that is a subunit of the HOPS complex; essential for membrane docking and fusion at the Golgi-to-endosome and endosome-to-vacuole stages of protein transport; the homotypic vacuole fusion and vacuole protein sorting complex is also known as the HOPS complex	20.8462	5.16303	-1.38498	0.211273	-0.203853
	CAGL0J02684g		0	1-to-1	Anc_7.207	YER044C	ERG28	Endoplasmic reticulum membrane protein; may facilitate protein-protein interactions between the Erg26p dehydrogenase and the Erg27p 3-ketoreductase and/or tether these enzymes to the ER, also interacts with Erg6p	74.8012	40.2716	-1.38473	-0.412584	-2.24819
	CAGL0E04268g		0.01	1-to-1	Anc_5.582	YML037C		Putative protein of unknown function; has some characteristics of a transcriptional activator; may be a target of Dbf2p-Mob1p kinase; GFP-fusion protein co-localizes with clathrin-coated vesicles; YML037C is not an essential gene	93.1949	53.6955	-1.3843	0.643901	-0.0347719
	CAGL0B04807g		0.005	2-to-2	Anc_1.408	YCL011C	GBP2	Poly(A+) RNA-binding protein; involved in the export of mRNAs from the nucleus to the cytoplasm; similar to Npl3p; also binds single-stranded telomeric repeat sequence in vitro; relocalizes to the cytosol in response to hypoxia; GBP2 has a paralog, HRB1, that arose from the whole genome duplication	350.707	259.184	-1.38325	-3.95821	0.848216
	CAGL0J04312g		0.005	1-to-1	Anc_8.163	YBL017C	PEP1	Type I transmembrane sorting receptor for multiple vacuolar hydrolases; cycles between the late-Golgi and prevacuolar endosome-like compartments	351.933	260.217	-1.38294	6.88232	11.1336
	CAGL0C02057g		0.21	1-to-0	0			0	60.0862	29.9456	-1.38118	-0.691868	-0.889549
	CAGL0J09658g		0.015	1-to-1	Anc_8.458	YDL206W		Putative protein of unknown function; YDL206W is not an essential protein	163.091	107.391	-1.3785	-1.53357	-3.25636
	CAGL0L03377g		0.005	1-to-1	Anc_1.277	YJL089W	SIP4	C6 zinc cluster transcriptional activator; binds to the carbon source-responsive element (CSRE) of gluconeogenic genes; involved in the positive regulation of gluconeogenesis; regulated by Snf1p protein kinase; localized to the nucleus	312.693	228.206	-1.37671	-0.384549	-1.12016
	CAGL0I05148g	DLD1	0.105	1-to-1	Anc_7.364	YDL174C	DLD1	D-lactate dehydrogenase; oxidizes D-lactate to pyruvate, transcription is heme-dependent, repressed by glucose, and derepressed in ethanol or lactate; located in the mitochondrial inner membrane	47.8237	21.6847	-1.376	-2.66817	-2.79205
	CAGL0M10615g		0	1-to-1	Anc_6.320	YNR021W		Putative protein of unknown function; green fluorescent protein (GFP)-fusion protein localizes to the endoplasmic reticulum; YNR021W is not an essential gene	415.698	313.912	-1.37239	11.8071	7.32802
	CAGL0L07282g		0.06	1-to-1	Anc_2.356	YDL099W	BUG1	Cis-golgi localized protein involved in ER to Golgi transport; forms a complex with the mammalian GRASP65 homolog, Grh1p; mutants are compromised for the fusion of ER-derived vesicles with Golgi membranes	77.2537	42.3368	-1.37075	0.738308	2.41038
	CAGL0B03179g		0.05	2-to-2	Anc_1.294	YKR010C	TOF2	Protein required for rDNA silencing and mitotic rDNA condensation; stimulates Cdc14p phosphatase activity and biphasic release to promote rDNA repeat segregation; required for condensin recruitment to the replication fork barrier site; TOF2 has a paralog, NET1, that arose from the whole genome duplication	87.0636	49.5651	-1.36783	2.71172	1.41877
	CAGL0L06374g		0.015	1-to-1	Anc_8.253	YER180C-A	SLO1	Protein interacting with Arl3p; Arl3p is a GTPase of the Ras superfamily involved in vesicle-tethering at the Golgi; putative ortholog of human SCOCO	42.9187	18.5869	-1.36668	1.05133	2.25114
	CAGL0L05500g		0.035	1-to-1	Anc_1.233	YJL122W	ALB1	Shuttling pre-60S factor; involved in the biogenesis of ribosomal large subunit; interacts directly with Arx1p; responsible for Tif6p recycling defects in absence of Rei1p	42.9187	18.5869	-1.36668	0.176463	-0.681396
	CAGL0J03168g		0.965	1-to-1	Anc_7.258	YIL068C	SEC6	Essential 88kDa subunit of the exocyst complex; the exocyst mediates polarized targeting and tethering of post-Golgi secretory vesicles to active sites of exocytosis at the plasma membrane prior to SNARE-mediated fusion; anchors the assembled complex to sites of secretion; interacts with SM-like protein and SNARE regulator Sec1p and may recruit it to sites of secretion; interacts with Sec9p and i…	109.136	66.0868	-1.36654	-0.552541	-0.97446
	CAGL0M05687g		0.005	1-to-1	Anc_6.216	YGL067W	NPY1	NADH diphosphatase (pyrophosphatase); hydrolyzes the pyrophosphate linkage in NADH and related nucleotides; localizes to peroxisomes; nudix hydrolase family member	55.1812	26.8477	-1.36474	0.144795	-1.10912
	CAGL0K08404g		0.91	1-to-1	Anc_8.384	YLR166C	SEC10	Essential 100kDa subunit of the exocyst complex; the exocyst mediates polarized targeting and tethering of post-Golgi secretory vesicles to active sites of exocytosis at the plasma membrane prior to SNARE-mediated fusion	78.4799	43.3694	-1.36414	2.20886	0.219074
	CAGL0F03817g		0	1-to-1	0	YMR210W		Putative acyltransferase with similarity to Eeb1p and Eht1p; has a minor role in medium-chain fatty acid ethyl ester biosynthesis; may be involved in lipid metabolism and detoxification	194.973	133.206	-1.36396	-0.45817	-1.50306
	CAGL0C04917g		0	1-to-1	Anc_7.494	YJR109C	CPA2	Large subunit of carbamoyl phosphate synthetase; carbamoyl phosphate synthetase catalyzes a step in the synthesis of citrulline, an arginine precursor	1084	885.976	-1.36267	-1.39836	2.65773
	CAGL0D04246g		0.01	1-to-0	0			0	49.0499	22.7173	-1.36238	-3.17078	-2.88612
	CAGL0C00209g	AWP7	0.48	1-to-0	0			0	62.5387	32.0108	-1.36197	0.218592	-1.10912
	CAGL0I01056g		0.01	1-to-1	Anc_2.048	YNL201C	PSY2	Subunit of protein phosphatase PP4 complex; active complex is composed of catalytic subunit Pph3p and Psy2p, with Psy4p apparently providing additional substrate specificity in some cases; regulates recovery from the DNA damage checkpoint and also the gene conversion- and single-strand annealing-mediated pathways of meiotic double-strand break repair; Pph3p and Psy2p localize to foci on meiotic c…	38.0137	15.4891	-1.36183	3.69788	1.55127
	CAGL0H05335g		0	1-to-1	Anc_8.540	YPL072W	UBP16	Deubiquitinating enzyme anchored to the outer mitochondrial membrane; probably not important for general mitochondrial functioning, but may perform a more specialized function at mitochondria	226.856	159.021	-1.3595	0.979168	1.14029
	CAGL0C03828g		0	1-to-1	Anc_7.128	YIL009C-A	EST3	Component of the telomerase holoenzyme; involved in telomere replication	111.589	68.152	-1.35907	0.75805	-0.697398
	CAGL0C03487g		0	2-to-2	Anc_6.374	YNR048W		Potential noncatalytic subunit for phospholipid translocase Dnf3p; YNR048W has a paralog, CDC50, that arose from the whole genome duplication	125.077	78.478	-1.35862	-0.337317	0.26384
	CAGL0K05813g		0.02	1-to-2	Anc_1.038	YDR513W	GRX2	Cytoplasmic glutaredoxin; thioltransferase, glutathione-dependent disulfide oxidoreductase involved in maintaining redox state of target proteins, also exhibits glutathione peroxidase activity, expression induced in response to stress; GRX2 has two in-frame start codons resulting in a shorter isoform that is retained in the cytosol and a longer form translocated to the mitochondrial matrix; GRX2 …	79.7061	44.402	-1.35777	-0.915078	-0.880271
	CAGL0K02343g		0	1-to-1	Anc_8.130	YPR022C		Putative transcription factor, as suggested by computational analysis; green fluorescent protein (GFP)-fusion protein localizes to both the cytoplasm and the nucleus and is induced in response to the DNA-damaging agent MMS	858.374	691.846	-1.35654	-8.28646	-11.3183
	CAGL0M12012g		0.095	1-to-1	Anc_7.038	YAL039C	CYC3	Cytochrome c heme lyase (holocytochrome c synthase); attaches heme to apo-cytochrome c (Cyc1p or Cyc7p) in the mitochondrial intermembrane space; human ortholog may have a role in microphthalmia with linear skin defects (MLS)	18.3937	4.13042	-1.35615	-0.0569511	2.05227
	CAGL0M00132g	EPA12	0.285	1-to-0	0			0	18.3937	4.13042	-1.35615	-0.756051	-0.990671
	CAGL0J03828g	MKK1	0.035	1-to-2	Anc_8.652	YOR231W	MKK1	MAPKK involved in the protein kinase C signaling pathway; involved in control of cell integrity; upon activation by Bck1p phosphorylates downstream target, Slt2p; functionally redundant with Mkk2p; MKK1 has a paralog, MKK2, that arose from the whole genome duplication	18.3937	4.13042	-1.35615	-1.36277	-1.50705
	CAGL0H04851g		0.01	2-to-2	Anc_5.548	YML016C	PPZ1	Serine/threonine protein phosphatase Z, isoform of Ppz2p; involved in regulation of potassium transport, which affects osmotic stability, cell cycle progression, and halotolerance; PPZ1 has a paralog, PPZ2, that arose from the whole genome duplication	126.304	79.5106	-1.35567	-0.912486	0.26702
	CAGL0K02189g		0.035	1-to-1	Anc_8.139	YER128W	VFA1	Protein that interacts with Vps4p and has a role in vacuolar sorting; localizes to endosomes in a Vps4-dependent manner; overexpression causes canavanine sensitivity and confers a partial class D vacuole morphology	143.471	92.9345	-1.35214	0.458639	-3.52033
	CAGL0L12760g		0.06	1-to-1	Anc_8.498	YPL048W	CAM1	Nuclear protein required for transcription of MXR1; binds the MXR1 promoter in the presence of other nuclear factors; binds calcium and phospholipids; has similarity to translational cofactor EF-1 gamma	90.7424	52.6629	-1.35197	1.13042	0.434545
	CAGL0H06699g		0.005	1-to-1	Anc_5.711	YIL155C	GUT2	Mitochondrial glycerol-3-phosphate dehydrogenase; expression is repressed by both glucose and cAMP and derepressed by non-fermentable carbon sources in a Snf1p, Rsf1p, Hap2/3/4/5 complex dependent manner	91.9686	53.6955	-1.34702	0.140393	1.04005
	CAGL0H08239g		0.905	1-to-1	Anc_5.612	YOR025W	HST3	Member of the Sir2 family of NAD(+)-dependent protein deacetylases; involved along with Hst4p in telomeric silencing, cell cycle progression, radiation resistance, genomic stability and short-chain fatty acid metabolism	34.335	13.4239	-1.34149	-0.0361777	-1.21801
	CAGL0J06776g		0.04	1-to-1	Anc_8.624	YPL125W	KAP120	Karyopherin responsible for the nuclear import of Rfp1p; Rfp1p is a ribosome maturation factor	25.7512	8.26084	-1.34019	1.15982	3.16603
	CAGL0I09900g		0.975	1-to-1	Anc_8.797	YOR319W	HSH49	U2-snRNP associated splicing factor; similar to the mammalian splicing factor SAP49; proposed to function as a U2-snRNP assembly factor along with Hsh155p and binding partner Cus1p; contains two RNA recognition motifs (RRM)	22.0725	6.19563	-1.33978	0.273308	0.392099
	CAGL0F03971g		0.01	1-to-1	Anc_8.736	YMR219W	ESC1	Protein localized to the nuclear periphery; involved in telomeric silencing; interacts with PAD4-domain of Sir4p	259.965	186.902	-1.33927	-0.338537	0.581441
	CAGL0J09878g		0.965	1-to-1	Anc_3.384	YBR123C	TFC1	Subunit of RNA polymerase III transcription initiation factor complex; one of six subunits of the RNA polymerase III transcription initiation factor complex (TFIIIC); part of the TauA globular domain of TFIIIC that binds DNA at the BoxA promoter sites of tRNA and similar genes; human homolog is TFIIIC-63	51.5024	24.7825	-1.33743	1.20924	-0.412446
	CAGL0I01518g		0.22	1-to-1	Anc_1.473	YJR044C	VPS55	Late endosomal protein involved in late endosome to vacuole transport; functional homolog of human obesity receptor gene-related protein (OB-RGRP)	51.5024	24.7825	-1.33743	-1.55689	-1.9258
	CAGL0K10714g		0.15	2-to-2	Anc_1.358	YFR022W	ROG3	Protein that binds the ubiquitin ligase Rsp5p via its 2 PY motifs; mutation suppresses the temperature sensitivity of an mck1 rim11 double mutant; proposed to regulate the endocytosis of plasma membrane proteins; ROG3 has a paralog, ROD1, that arose from the whole genome duplication	74.8012	41.3042	-1.33588	0.313359	-2.29274
	CAGL0I06787g		0.015	1-to-1	Anc_8.185	YER143W	DDI1	DNA damage-inducible v-SNARE binding protein; role in suppression of protein secretion; may play a role in S-phase checkpoint control; has ubiquitin-associated (UBA), ubiquitin-like (UBL), and retroviral-like proteinase (RVP) domains	84.6111	48.5325	-1.33444	-0.36322	-1.06772
	CAGL0L07700g		0	1-to-1	Anc_1.429	YCR014C	POL4	DNA polymerase IV; undergoes pair-wise interactions with Dnl4p-Lif1p and Rad27p to mediate repair of DNA double-strand breaks by non-homologous end joining (NHEJ); homologous to mammalian DNA polymerase beta	234.213	166.249	-1.33167	1.76183	-1.05196
	CAGL0H07023g		0.56	1-to-1	Anc_5.361	YDR322C-A	TIM11	Subunit e of mitochondrial F1F0-ATPase; ATPase is a large, evolutionarily conserved enzyme complex required for ATP synthesis; essential for the dimeric and oligomeric state of ATP synthase, which in turn determines the shape of inner membrane cristae	15.9412	3.09782	-1.33158	1.08615	0.854809	mitochondria
	CAGL0E04378g		0	1-to-1	Anc_5.592	YHR009C	TDA3	Putative oxidoreductase involved in late endosome to Golgi transport; physical and genetical interactions with Btn2p; null mutant is viable, has extended S phase, and sensitive to expression of top1-T722A allele; similar to human FOXRED1	362.97	272.608	-1.33021	-1.61811	-2.76682
	CAGL0K09812g		0.005	2-to-1	Anc_2.127	YHR127W		Protein of unknown function; localizes to the nucleus; required for asymmetric localization of Kar9p during mitosis	76.0274	42.3368	-1.32938	-0.0213048	-0.779134
	CAGL0D05610g		0	2-to-2	Anc_5.202	YLL010C	PSR1	Plasma membrane associated protein phosphatase; involved in the general stress response; required along with binding partner Whi2p for full activation of STRE-mediated gene expression, possibly through dephosphorylation of Msn2p; PSR1 has a paralog, PSR2, that arose from the whole genome duplication	392.399	297.39	-1.32765	6.44074	19.7175
	CAGL0H09922g		0.04	1-to-1	Anc_3.252	YBR045C	GIP1	Meiosis-specific regulatory subunit of the Glc7p protein phosphatase; regulates spore wall formation and septin organization, required for expression of some late meiotic genes and for normal localization of Glc7p	473.332	365.542	-1.32758	-1.14823	-2.39376
	CAGL0M01496g		0.035	1-to-1	Anc_5.488	YDR395W	SXM1	Nuclear transport factor (karyopherin); involved in protein transport between the cytoplasm and nucleoplasm; similar to Nmd5p, Cse1p, Lph2p, and the human cellular apoptosis susceptibility protein, CAS1	141.019	91.9019	-1.32517	5.19323	4.8101
	CAGL0K09856g		0	1-to-1	Anc_2.197	YNL092W		Putative S-adenosylmethionine-dependent methyltransferase; of the seven beta-strand family; YNL092W is not an essential gene	160.639	107.391	-1.32429	1.45059	-0.7244
	CAGL0J01089g		0.03	1-to-1	Anc_5.244	YJL030W	MAD2	Component of the spindle-assembly checkpoint complex; delays onset of anaphase in cells with defects in mitotic spindle assembly; forms a complex with Mad1p; regulates APC/C activity during prometaphase and metaphase of meiosis I; gene dosage imbalance between MAD1 and MAD2 leads to chromosome instability	30.6562	11.3587	-1.32336	-1.43805	-0.454646
	CAGL0H03597g		0.03	1-to-1	Anc_1.393	YLR250W	SSP120	Protein of unknown function; green fluorescent protein (GFP)-fusion protein localizes to the cytoplasm in a punctate pattern	77.2537	43.3694	-1.32312	-1.88726	-1.70188
	CAGL0K10274g		0.005	1-to-1	Anc_5.445	YOR125C	CAT5	Protein required for ubiquinone (Coenzyme Q) biosynthesis; localizes to the matrix face of the mitochondrial inner membrane in a large complex with ubiquinone biosynthetic enzymes; required for gluconeogenic gene activation	35.5612	14.4565	-1.32072	2.21046	13.4631	mitochondria
	CAGL0K08162g		0	1-to-1	Anc_5.648	YKR067W	GPT2	Glycerol-3-phosphate/dihydroxyacetone phosphate sn-1 acyltransferase; located in lipid particles and the ER; involved in the stepwise acylation of glycerol-3-phosphate and dihydroxyacetone in lipid biosynthesis; the most conserved motifs and functionally relevant residues are oriented towards the ER lumen	144.697	94.9997	-1.31876	1.27176	2.44955
	CAGL0G09845g		0.935	1-to-1	Anc_7.534	YPR178W	PRP4	Splicing factor; component of the U4/U6-U5 snRNP complex	61.3124	32.0108	-1.31557	-0.357938	-0.00311414
	CAGL0J11858g	RML2	0.02	1-to-1	Anc_5.516	YEL050C	RML2	Mitochondrial ribosomal protein of the large subunit (L2); has similarity to E. coli L2 ribosomal protein; mutant allele (fat21) causes inability to utilize oleate, and induce oleic acid oxidation; may interfere with activity of the Adr1p transcription factor	13.4887	2.06521	-1.31521	15.8131	18.0483	mitochondria
	CAGL0H07821g		0.995	1-to-1	Anc_3.561	YGL238W	CSE1	Nuclear envelope protein that mediates the nuclear export of Srp1p; Srp1p (importin alpha) is a homolog of metazoan CAS protein; required for accurate chromosome segregation	13.4887	2.06521	-1.31521	-0.3084	1.36567
	CAGL0J05610g	TOP2	0.975	1-to-1	Anc_2.201	YNL088W	TOP2	Topoisomerase II; relieves torsional strain in DNA by cleaving and re-sealing the phosphodiester backbone of both positively and negatively supercoiled DNA; cleaves complementary strands; localizes to axial cores in meiosis; required for replication slow zone (RSZ) breakage following Mec1p inactivation	13.4887	2.06521	-1.31521	-0.157349	-0.902749
	CAGL0H02673g		0.01	1-to-1	Anc_1.210	YKR060W	UTP30	Putative subunit of U3-containing 90S preribosome complex; complex is involved in production of 18S rRNA and assembly of small ribosomal subunit	13.4887	2.06521	-1.31521	0.210014	-1.06196
	CAGL0L01243g		0	1-to-1	Anc_1.485	YEL042W	GDA1	Guanosine diphosphatase located in the Golgi; involved in the transport of GDP-mannose into the Golgi lumen by converting GDP to GMP after mannose is transferred its substrate	13.4887	2.06521	-1.31521	-5.05121	-4.61926
	CAGL0K06380g		0.355	1-to-0	0			0	11.0362	1.03261	-1.3144	0.193384	0.611986
	CAGL0G09493g		0.87	1-to-1	Anc_6.100	YOR191W	ULS1	Protein involved in proteolytic control of sumoylated substrates; contains RING finger domain; interacts with SUMO (Smt3p); member of the SWI/SNF family of DNA-dependent ATPases; plays a role in antagonizing silencing during mating-type switching; relocalizes from nucleus to cytoplasm upon DNA replication stress	11.0362	1.03261	-1.3144	0.0680207	0.161345
	CAGL0G08778g		0.72	1-to-1	Anc_2.234	YIL127C	RRT14	Putative protein of unknown function; identified in a screen for mutants with decreased levels of rDNA transcription; green fluorescent protein (GFP)-fusion protein localizes to the nucleolus; predicted to be involved in ribosome biogenesis	11.0362	1.03261	-1.3144	1.2805	-0.0480199
	CAGL0M04851g		0.125	1-to-0	0			0	11.0362	1.03261	-1.3144	-0.386739	-0.203566
	CAGL0L10758g	PFK2	0.59	2-to-1	Anc_6.304	YMR205C	PFK2	Beta subunit of heterooctameric phosphofructokinase; involved in glycolysis; indispensable for anaerobic growth; activated by fructose-2,6-bisphosphate and AMP; mutation inhibits glucose induction of cell cycle-related genes	11.0362	1.03261	-1.3144	-0.875507	-0.710405
	CAGL0F01947g	IRC15	0.005	1-to-2	Anc_8.056	YPL017C	IRC15	Microtubule associated protein; regulates microtubule dynamics; required for accurate meiotic chromosome segregation; null mutant displays large budded cells due to delayed mitotic progression, increased levels of spontaneous Rad52 foci; IRC15 has a paralog, LPD1, that arose from the whole genome duplication	11.0362	1.03261	-1.3144	0.785686	-1.15373
	CAGL0K07111g		0.355	1-to-1	Anc_6.142	YBR233W-A	DAD3	Essential subunit of the Dam1 complex (aka DASH complex); complex couples kinetochores to the force produced by MT depolymerization thereby aiding in chromosome segregation; is transferred to the kinetochore prior to mitosis	11.0362	1.03261	-1.3144	-1.8192	-1.75083
	CAGL0K02717g		0.005	1-to-1	Anc_2.500	YHL004W	MRP4	Mitochondrial ribosomal protein of the small subunit	89.5161	52.6629	-1.31412	34.9028	37.8377	mitochondria
	CAGL0M11682g		0	2-to-2	Anc_8.299	YLR108C		Protein of unknown function; green fluorescent protein (GFP)-fusion protein localizes to the nucleus; YLR108C is not an esssential gene; protein abundance increases in response to DNA replication stress; YLR108C has a paralog, YDR132C, that arose from the whole genome duplication	193.747	134.239	-1.31411	2.19339	-1.29327
	CAGL0F02013g		0	1-to-1	Anc_8.065	YFL010C	WWM1	WW domain containing protein of unknown function; binds to Mca1p, a caspase-related protease that regulates H2O2-induced apoptosis; overexpression causes G1 phase growth arrest and clonal death that is suppressed by overexpression of MCA1	366.648	276.738	-1.31325	-2.04033	-1.94433
	CAGL0I02002g		0.015	1-to-1	Anc_1.096	YHR156C	LIN1	Non-essential component of U5 snRNP; nuclear protein; physically interacts with Irr1p of cohesin complex; may link together proteins involved in chromosome segregation, mRNA splicing and DNA replication	101.779	61.9563	-1.31249	-1.10649	-1.68622
	CAGL0F04015g		0	1-to-1	Anc_8.739	YMR221C		Putative protein of unknown function; the authentic, non-tagged protein is detected in highly purified mitochondria in high-throughput studies; physical interaction with Atg27p suggests a possible role in autophagy	232.987	166.249	-1.30991	0.984497	-1.65825
	CAGL0M05115g		0.005	1-to-0	0			0	47.8237	22.7173	-1.3096	0.953937	-1.53421
	CAGL0A02970g		0.035	1-to-1	Anc_5.446	YDR374C	PHO92	Posttranscriptional regulator of phosphate metabolism; regulates PHO4 mRNA stability by binding to PHO4's 3'UTR in phosphate-dependent manner; contains YTH (YT521-B Homology) domain and is a homolog of human YTHDF2	90.7424	53.6955	-1.30945	-0.641014	0.404209
	CAGL0I10010g		0	1-to-2	Anc_3.506	YGR142W	BTN2	v-SNARE binding protein; facilitates specific protein retrieval from a late endosome to the Golgi; modulates arginine uptake, possible role in mediating pH homeostasis between the vacuole and plasma membrane H(+)-ATPase; BTN2 has a paralog, CUR1, that arose from the whole genome duplication	132.435	85.7063	-1.30897	-1.09907	-0.242902
	CAGL0D02068g		0.015	1-to-1	Anc_2.430	YKL135C	APL2	Beta-adaptin subunit of the clathrin-associated protein (AP-1) complex; binds clathrin; involved in clathrin-dependent Golgi protein sorting; protein abundance increases in response to DNA replication stress	71.1224	39.239	-1.30678	-1.58565	-2.842
	CAGL0K10868g	CTA1	0	1-to-1	Anc_8.497	YDR256C	CTA1	Catalase A; breaks down hydrogen peroxide in the peroxisomal matrix formed by acyl-CoA oxidase (Pox1p) during fatty acid beta-oxidation	153.281	102.228	-1.30538	0.649848	-1.30149
	CAGL0M02937g		0.015	1-to-1	Anc_8.837	YMR276W	DSK2	Nuclear-enriched ubiquitin-like polyubiquitin-binding protein; required for spindle pole body (SPB) duplication and for transit through the G2/M phase of the cell cycle; involved in proteolysis; interacts with the proteasome; protein abundance increases in response to DNA replication stress	55.1812	27.8804	-1.30486	-1.40865	-2.1169
	CAGL0E04444g		0.435	1-to-1	Anc_5.600	YHR013C	ARD1	Subunit of protein N-terminal acetyltransferase NatA; NatA is comprised of Nat1p, Ard1p, and Nat5p; acetylates many proteins and thus affects telomeric silencing, cell cycle, heat-shock resistance, mating, and sporulation; human Ard1p levels are elevated in cancer cells; protein abundance increases in response to DNA replication stress	19.62	5.16303	-1.30453	0.881067	1.30502
	CAGL0E05764g		0.805	2-to-2	Anc_6.226	YPL212C	PUS1	tRNA:pseudouridine synthase; introduces pseudouridines at positions 26-28, 34-36, 65, and 67 of tRNA; nuclear protein that appears to be involved in tRNA export; also acts on U2 snRNA; PUS1 has a paralog, PUS2, that arose from the whole genome duplication	19.62	5.16303	-1.30453	1.23056	0.292981
	CAGL0K04741g	SSB2	0.32	2-to-2	Anc_2.041	YNL209W	SSB2	Cytoplasmic ATPase that is a ribosome-associated molecular chaperone; functions with J-protein partner Zuo1p; may be involved in the folding of newly-synthesized polypeptide chains; member of the HSP70 family; SSB2 has a paralog, SSB1, that arose from the whole genome duplication	155.734	104.293	-1.30192	3.90488	4.18884
	CAGL0H02233g		0.21	1-to-1	Anc_8.820	YMR267W	PPA2	Mitochondrial inorganic pyrophosphatase; required for mitochondrial function and possibly involved in energy generation from inorganic pyrophosphate	23.2987	7.22824	-1.3009	5.66264	14.6071	mitochondria
	CAGL0G01881g		0.05	1-to-1	Anc_3.412	YPR100W	MRPL51	Mitochondrial ribosomal protein of the large subunit	23.2987	7.22824	-1.3009	7.80011	7.06247	mitochondria
	CAGL0J10758g		1	1-to-1	Anc_5.357	YHR074W	QNS1	Glutamine-dependent NAD(+) synthetase; essential for the formation of NAD(+) from nicotinic acid adenine dinucleotide	23.2987	7.22824	-1.3009	-0.411569	-0.984012
	CAGL0C01325g		0.03	1-to-2	Anc_2.258	YIL111W	COX5B	Subunit Vb of cytochrome c oxidase; cytochrome c oxidase is the terminal member of the mitochondrial inner membrane electron transport chain; Cox5Bp is predominantly expressed during anaerobic growth while its isoform Va (Cox5Ap) is expressed during aerobic growth; COX5B has a paralog, COX5A, that arose from the whole genome duplication	23.2987	7.22824	-1.3009	-0.357113	-1.34019
	CAGL0J05104g		0.01	1-to-1	Anc_1.322	YJL059W	YHC3	Protein required for the ATP-dependent transport of arginine; vacuolar membrane protein; involved in the ATP-dependent transport of arginine into the vacuole and possibly in balancing ion homeostasis; homolog of human CLN3 involved in Batten disease (juvenile onset neuronal ceroid lipofuscinosis)	93.1949	55.7607	-1.30055	-0.559174	-0.928547
	CAGL0M00968g		0.62	1-to-1	Anc_4.311	YLR431C	ATG23	Peripheral membrane protein required for autophagy and CVT; required for cytoplasm-to-vacuole targeting (Cvt) pathway and efficient macroautophagy; cycles between the phagophore assembly site (PAS) and non-PAS locations; forms a complex with Atg9p and Atg27p	31.8825	12.3913	-1.29963	-0.101878	1.33316
	CAGL0L08404g		0	1-to-1	Anc_3.498	YPR152C	URN1	Putative protein of unknown function containing WW and FF domains; overexpression causes accumulation of cells in G1 phase	215.82	152.826	-1.29718	-0.912486	-2.14432
	CAGL0H04213g		0	2-to-2	Anc_4.351	YML081W	TDA9	Transcription factor that regulates acetate production; green fluorescent protein (GFP)-fusion protein localizes to the nucleus; null mutant is sensitive to expression of the top1-T722A allele; not an essential gene; TDA9 has a paralog, RSF2, that arose from the whole genome duplication	261.191	189.999	-1.297	-0.297158	4.55437
	CAGL0H07469g		0	1-to-1	Anc_8.508	YBR157C	ICS2	Protein of unknown function; null mutation does not confer any obvious defects in growth, spore germination, viability, or carbohydrate utilization	73.5749	41.3042	-1.29376	-0.864051	-0.802261
	CAGL0K03487g		0.015	2-to-2	Anc_2.440	YMR109W	MYO5	One of two type I myosins; contains proline-rich tail homology 2 (TH2) and SH3 domains; MYO5 deletion has little effect on growth, but myo3 myo5 double deletion causes severe defects in growth and actin cytoskeleton organization; MYO5 has a paralog, MYO3, that arose from the whole genome duplication	64.9912	35.1086	-1.29125	-3.50322	-2.15803
	CAGL0L11286g		0.03	1-to-1	Anc_4.329	YML066C	SMA2	Meiosis-specific prospore membrane protein; required to produce bending force necessary for proper assembly of the prospore membrane during sporulation	84.6111	49.5651	-1.29006	4.14482	12.7716
	CAGL0K11066g		0.02	1-to-0	0			0	50.2762	24.7825	-1.28596	-0.649715	-1.22308
	CAGL0M02453g		0.02	1-to-1	Anc_8.656	YPL144W	POC4	Component of a heterodimeric Poc4p-Irc25p chaperone; involved in assembly of alpha subunits into the 20S proteasome; may regulate formation of proteasome isoforms with alternative subunits under different conditions	38.0137	16.5217	-1.28401	-2.3693	-1.94288
	CAGL0I04664g		0.02	1-to-1	Anc_3.242	YBR040W	FIG1	Integral membrane protein required for efficient mating; may participate in or regulate the low affinity Ca2+ influx system, which affects intracellular signaling and cell-cell fusion during mating	44.1449	20.6521	-1.2813	-0.642912	-1.73887
	CAGL0K01177g		0.285	1-to-1	Anc_3.134	YGR078C	PAC10	Part of the heteromeric co-chaperone GimC/prefoldin complex; complex promotes efficient protein folding	28.2037	10.3261	-1.28111	-1.78792	-1.57068
	CAGL0C02431g		0	1-to-1	Anc_3.522	YER032W	FIR1	Protein involved in 3' mRNA processing; interacts with Ref2p; potential Cdc28p substrate	176.58	121.847	-1.27774	-6.74168	-8.27859
	CAGL0H09130g		0	2-to-2	Anc_1.509	YKL201C	MNN4	Putative positive regulator of mannosylphosphate transferase Mnn6p; involved in mannosylphosphorylation of N-linked oligosaccharides; expression increases in late-logarithmic and stationary growth phases; coding sequence contains length polymorphisms in different strains; MNN4 has a paralog, YJR061W, that arose from the whole genome duplication	257.512	187.934	-1.27744	-2.23788	-5.30546
	CAGL0K10956g		0.43	1-to-1	Anc_8.868	YML129C	COX14	Mitochondrial membrane protein; involved in translational regulation of Cox1p and assembly of cytochrome c oxidase (complex IV); associates with complex IV assembly intermediates and complex III/complex IV supercomplexes	58.8599	30.9782	-1.27704	3.55429	2.61471
	CAGL0B00440g		0.185	1-to-0	Anc_1.011			0	17.1675	4.13042	-1.27085	0.313001	0.506142
	CAGL0L01833g							0	17.1675	4.13042	-1.27085	1.0097	0.506142
	CAGL0I05192g		0.01	1-to-1	Anc_7.209	YIL035C	CKA1	Alpha catalytic subunit of casein kinase 2 (CK2); a Ser/Thr protein kinase with roles in cell growth and proliferation; CK2, comprised of CKA1, CKA2, CKB1 and CKB2, has many substrates including transcription factors and all RNA polymerases; regulates Fkh1p-mediated donor preference during mating-type switching	17.1675	4.13042	-1.27085	-2.70854	-2.44536
	CAGL0B01771g		0.17	1-to-1	Anc_8.262	YDR110W	FOB1	Nucleolar protein that binds the rDNA replication fork barrier site; required for replication fork blocking, recombinational hotspot activity, condensin recruitment to replication fork barrier (RFB), and rDNA repeat segregation; related to retroviral integrases	79.7061	46.4673	-1.26535	0.733818	1.08901
	CAGL0H04609g		0.045	1-to-1	Anc_7.418	YBL088C	TEL1	Protein kinase primarily involved in telomere length regulation; contributes to cell cycle checkpoint control in response to DNA damage; functionally redundant with Mec1p; regulates P-body formation induced by replication stress; homolog of human ataxia-telangiectasia mutated (ATM) gene, the gene responsible for ataxia telangiectasia (AT) (OMIM 607585)	364.196	277.771	-1.26384	0.539808	2.01213
	CAGL0F08481g		0	1-to-1	Anc_5.039	YGR266W		Protein of unknown function; predicted to contain a single transmembrane domain; mutant has increased aneuploidy tolerance; localized to both the mitochondrial outer membrane and the plasma membrane; protein abundance increases in response to DNA replication stress	105.457	66.0868	-1.2635	-1.46017	-0.811915
	CAGL0G01474g		0	1-to-1	Anc_2.270	YNL042W	BOP3	Protein of unknown function; potential Cdc28p substrate; overproduction confers resistance to methylmercury	69.8962	39.239	-1.26347	-0.941267	-1.54711
	CAGL0J01111g		0.025	1-to-1	Anc_5.245	YJL029C	VPS53	Component of the GARP (Golgi-associated retrograde protein) complex; this complex is required for the recycling of proteins from endosomes to the late Golgi; required for vacuolar protein sorting; members of the GARP complex are Vps51p-Vps52p-Vps53p-Vps54p,	69.8962	39.239	-1.26347	-3.03943	-2.94411
	CAGL0H07205g		0.48	1-to-1	Anc_5.345	YHR069C	RRP4	Exosome non-catalytic core component; involved in 3'-5' RNA processing and degradation in both the nucleus and the cytoplasm; predicted to contain RNA binding domains; has similarity to human hRrp4p (EXOSC2)	20.8462	6.19563	-1.26111	0.784002	-0.148236
	CAGL0I07887g		0	1-to-1	Anc_3.120	YOL082W	ATG19	Receptor protein for the cytoplasm-to-vacuole targeting (Cvt) pathway; delivers cargo proteins aminopeptidase I (Ape1p) and alpha-mannosidase (Ams1p) to the phagophore assembly site for packaging into Cvt vesicles	252.607	184.836	-1.25799	1.1556	-0.220407
	CAGL0K06809g		0	1-to-1	Anc_6.118	YBR220C		Putative protein of unknown function; YBR220C is not an essential gene	169.222	116.684	-1.25762	-1.77582	-1.08472
	CAGL0G04345g		0	2-to-2	Anc_1.247	YJL112W	MDV1	Peripheral protein of cytosolic face of mitochondrial outer membrane; required for mitochondrial fission; interacts with Fis1p and with the dynamin-related GTPase Dnm1p; contains WD repeats; MDV1 has a paralog, CAF4, that arose from the whole genome duplication	107.91	68.152	-1.25733	2.14124	0.249258	mitochondria
	CAGL0H05973g		0.11	1-to-1	Anc_8.594	YPL108W		Cytoplasmic protein of unknown function; non-essential gene that is induced in a GDH1 deleted strain with altered redox metabolism; GFP-fusion protein is induced in response to the DNA-damaging agent MMS	29.43	11.3587	-1.25617	0.578819	1.0875
	CAGL0H04477g		0.005	1-to-1	Anc_2.349	YMR162C	DNF3	Trans-golgi network aminophospholipid translocase (flippase); maintains membrane lipid asymmetry in post-Golgi secretory vesicles; localizes to the trans-Golgi network; likely involved in protein transport; type 4 P-type ATPase	271.001	200.325	-1.25329	2.6477	4.79786
	CAGL0J04994g		0.005	1-to-1	Anc_1.329	YJL053W	PEP8	Vacuolar protein component of the retromer; forms part of the multimeric membrane-associated retromer complex involved in vacuolar protein sorting along with Vps35p, Vps29p, Vps17p, and Vps5p; essential for endosome-to-Golgi retrograde protein transport; interacts with Ypt7p; protein abundance increases in response to DNA replication stress	40.4662	18.5869	-1.2526	6.56238	27.5056
	CAGL0D03190g	MEU1	0	1-to-1	Anc_5.204	YLR017W	MEU1	Methylthioadenosine phosphorylase (MTAP); catalyzes the initial step in the methionine salvage pathway; affects polyamine biosynthesis through regulation of ornithine decarboxylase (Spe1p) activity; regulates ADH2 gene expression	277.132	205.489	-1.25208	-1.54387	-2.88929
	CAGL0E03652g	ISA1	0	2-to-1	Anc_4.031			0	154.507	105.326	-1.24477	-0.871119	-3.86096
	CAGL0E06468g		0.035	1-to-1	Anc_5.252	YKL146W	AVT3	Vacuolar transporter; exports large neutral amino acids from the vacuole; member of a family of seven S. cerevisiae genes (AVT1-7) related to vesicular GABA-glycine transporters	185.164	130.108	-1.24403	-1.0282	-0.944623
	CAGL0L08778g		0.02	1-to-1	Anc_8.077	YPL011C	TAF3	TFIID subunit (47 kDa); involved in promoter binding and RNA polymerase II transcription initiation	155.734	106.358	-1.24338	-2.06411	-4.24463
	CAGL0J00407g		0.015	1-to-1	Anc_5.282	YHR050W	SMF2	Divalent metal ion transporter involved in manganese homeostasis; has broad specificity for di-valent and tri-valent metals; post-translationally regulated by levels of metal ions; member of the Nramp family of metal transport proteins	85.8374	51.6303	-1.24175	-1.20439	-2.61367
	CAGL0D05874g		0.75	1-to-1	Anc_5.221	YJR002W	MPP10	Component of the SSU processome and 90S preribosome; required for pre-18S rRNA processing, interacts with and controls the stability of Imp3p and Imp4p, essential for viability; similar to human Mpp10p	191.295	135.271	-1.23975	-1.50787	-3.38749
	CAGL0J07304g		0.03	1-to-1	Anc_2.018	YNL223W	ATG4	Conserved cysteine protease required for autophagy; cleaves Atg8p to a form required for autophagosome and Cvt vesicle generation	41.6924	19.6195	-1.23854	-0.18064	1.62182
	CAGL0I01144g		0.025	1-to-1	Anc_5.410	YHR105W	YPT35	Endosomal protein of unknown function; contains a phox (PX) homology domain; binds to both phosphatidylinositol-3-phosphate (PtdIns(3)P) and proteins involved in ER-Golgi or vesicular transport	116.494	75.3802	-1.23831	0.279838	0.836515
	CAGL0L10780g		0.43	1-to-2	Anc_6.311	YMR207C	HFA1	Mitochondrial acetyl-coenzyme A carboxylase; catalyzes production of malonyl-CoA in mitochondrial fatty acid biosynthesis; relocalizes from mitochondrion to cytoplasm upon DNA replication stress; HFA1 has a paralog, ACC1, that arose from the whole genome duplication	253.833	186.902	-1.2366	-5.08158	-5.70777
	CAGL0F05577g		0.035	1-to-1	Anc_8.402	YDR194C	MSS116	DEAD-box protein; required for efficient splicing of mitochondrial Group I and II introns; non-polar RNA helicase that also facilities strand annealing	49.0499	24.7825	-1.23378	8.87159	5.20894	mitochondria
	CAGL0H08998g		0	2-to-2	Anc_6.236	YGL134W	PCL10	Pho85p cyclin; recruits, activates, and targets Pho85p cyclin-dependent protein kinase to its substrate; PCL10 has a paralog, PCL8, that arose from the whole genome duplication	202.331	144.565	-1.23315	0.272442	0.543772
	CAGL0B04631g	INP53	0	2-to-2	Anc_2.171	YNL106C	INP52	Polyphosphatidylinositol phosphatase; dephosphorylates a number of phosphatidylinositol phosphates (PtdInsPs, PIPs) to PI; involved in endocytosis; hyperosmotic stress causes translocation to actin patches; synaptojanin-like protein with a Sac1 domain; INP52 has a paralog, INP53, that arose from the whole genome duplication	637.649	514.238	-1.23148	-9.40893	-9.27004
	CAGL0J04092g		0	1-to-1	Anc_8.645	YOR223W		Subunit of the DSC ubiquitin ligase complex; protein of unknown function that localizes to the ER and vacuole lumen; overexpression affects endocytic protein trafficking; ortholog of fission yeast dsc3	208.462	149.728	-1.23002	0.263709	2.42569
	CAGL0C05335g	RTG1	0	1-to-1	Anc_3.152	YOL067C	RTG1	Transcription factor (bHLH) involved in interorganelle communication; contributes to communication between mitochondria, peroxisomes, and nucleus	105.457	67.1194	-1.22578	2.90598	4.9236
	CAGL0H08910g		0.015	1-to-1	Anc_6.240	YGL138C		Putative protein of unknown function; has no significant sequence similarity to any known protein	105.457	67.1194	-1.22578	0.377907	-0.293746
	CAGL0G06182g		0	2-to-2	Anc_2.113	YHR131C		Putative protein of unknown function; GFP-fusion protein localizes to the cytoplasm; overexpression causes cell cycle delay or arrest; contains a PH domain and binds phosphatidylinositols and other lipids in a large-scale study; YHR131C has a paralog, YNL144C, that arose from the whole genome duplication	105.457	67.1194	-1.22578	-0.377315	-1.35615
	CAGL0M10747g		0	1-to-1	Anc_6.337	YNR029C		Putative protein of unknown function; deletion confers reduced fitness in saline	78.4799	46.4673	-1.22464	-0.47251	-2.13736
	CAGL0E06226g		0	2-to-2	Anc_5.285	YKL157W	APE2	Aminopeptidase yscII; may have a role in obtaining leucine from dipeptide substrates; APE2 has a paralog, AAP1, that arose from the whole genome duplication	1239.74	1041.9	-1.2246	-1.12944	-4.21476
	CAGL0G03355g		0.785	1-to-2	Anc_7.401	YER105C	NUP157	Subunit of the inner ring of the nuclear pore complex (NPC); contributes to NPC assembly and tethering of DNA to the nuclear periphery; both Nup170p and NUP157p are similar to human Nup155p; NUP157 has a paralog, NUP170, that arose from the whole genome duplication	36.7875	16.5217	-1.22365	-0.309206	-0.0263297
	CAGL0G01210g	NIT3	0	1-to-1	Anc_4.183	YLR351C	NIT3	Nit protein; one of two proteins in S. cerevisiae with similarity to the Nit domain of NitFhit from fly and worm and to the mouse and human Nit protein which interacts with the Fhit tumor suppressor; nitrilase superfamily member	147.15	100.163	-1.2236	-0.3055	-0.505634
	CAGL0E01661g		0.355	1-to-0	0			0	496.631	393.423	-1.22239	1.07517	-0.502247
	CAGL0J02288g	BAR1	0	1-to-1	Anc_7.182	YIL015W	BAR1	Aspartyl protease; secreted into the periplasmic space of mating type a cell; helps cells find mating partners; cleaves and inactivates alpha factor allowing cells to recover from alpha-factor-induced cell cycle arrest	599.635	482.227	-1.22194	0.792171	-0.881783
	CAGL0L02211g		0.11	1-to-1	Anc_2.517	YKR007W	MEH1/EGO1	Component of the EGO and GSE complexes; EGO is involved in the regulation of microautophagy and GSE is required for proper sorting of amino acid permease Gap1p; loss results in a defect in vacuolar acidification	18.3937	5.16303	-1.22122	-0.637523	-0.487864
	CAGL0H00506g	ATP2	0	1-to-1	Anc_7.507	YJR121W	ATP2	Beta subunit of the F1 sector of mitochondrial F1F0 ATP synthase; which is a large, evolutionarily conserved enzyme complex required for ATP synthesis; F1 translationally regulates ATP6 and ATP8 expression to achieve a balanced output of ATP synthase genes encoded in nucleus and mitochondria; phosphorylated	18.3937	5.16303	-1.22122	-1.03954	-1.28009	mitochondria
	CAGL0K01067g		0.01	1-to-1	Anc_3.410	YGR082W	TOM20	Component of the TOM (translocase of outer membrane) complex; responsible for recognition and initial import steps for all mitochondrially directed proteins; acts as a receptor for incoming precursor proteins	18.3937	5.16303	-1.22122	-2.4205	-2.17119
	CAGL0G05357g		0.005	1-to-1	Anc_2.049	YNL200C		NADHX epimerase; catalyzes isomerization of (R)- and (S)-NADHX; homologous to AIBP in mammals and the N- terminal domain of YjeF in E.coli; enzyme is widespread in eukaryotes, prokaryotes and archaea; the authentic, non-tagged protein is detected in highly purified mitochondria in high-throughput studies	127.53	84.6737	-1.21871	-0.375729	0.0380401
	CAGL0B02541g		0.94	1-to-1	Anc_8.866	YML127W	RSC9	Component of the RSC chromatin remodeling complex; DNA-binding protein involved in the synthesis of rRNA and in transcriptional repression and activation of genes regulated by the Target of Rapamycin (TOR) pathway	12.2625	2.06521	-1.21784	0.70959	9.21936
	CAGL0B02189g		0.995	2-to-1	Anc_5.111	YGR218W	CRM1	Major karyopherin; involved in export of proteins, RNAs, and ribosomal subunits from the nucleus; exportin	12.2625	2.06521	-1.21784	-0.344939	-0.21606
	CAGL0E02519g		0.055	1-to-1	Anc_6.027	YOL002C	IZH2	Plasma membrane receptor for plant antifungal protein, osmotin; involved in zinc ion homeostasis, apoptosis; negatively regulates ZRT1 and other functionally divergent genes through CCCTC promoter motif (IzRE); modulates FET3 activity in iron-independent manner; affects gene expression by influencing balance of competition between Msn2p/Msn4p and Nrg1p/Nrg2p for binding to the IzRE; transcription…	1239.74	1042.93	-1.21779	-0.622671	-3.47336
	CAGL0J06138g		0.005	1-to-1	Anc_2.089	YNL165W		Putative protein of unknown function; YNL165W is not an essential gene	109.136	70.2172	-1.21758	0.181238	-1.16681
	CAGL0C02937g		0.005	1-to-1	Anc_8.717	YOR269W	PAC1	Involved in nuclear migration, part of the dynein/dynactin pathway; targets dynein to microtubule tips, which is necessary for sliding of microtubules along bud cortex; serves at interface between dynein's ATPase site and its microtubule binding stalk, causing individual dynein motors to remain attached to microtubules for long periods; synthetic lethal with bni1; homolog of human LIS1, mutations…	187.616	133.206	-1.21661	-0.999677	-1.19449
	CAGL0L03916g		0	2-to-1	Anc_2.162			0	377.685	292.227	-1.21607	-8.53348	-8.47459
	CAGL0K02145g		0	2-to-1	Anc_8.144	YER130C	COM2	Transcription factor that binds IME1 Upstream Activation Signal (UAS)ru; COM2 transcription is regulated by Haa1p, Sok2p and Zap1p transcriptional activators; may bind the IME1 promoter under all growth conditions to negatively regulate its transcription in the absence of a positive regulator that binds more effectively; repressor activity may depend on phosphorylation by PKA; C. albicans homolog…	191.295	136.304	-1.21443	1.2039	1.12827
	CAGL0D02926g		0	1-to-1	Anc_5.236	YLR015W	BRE2	Subunit of COMPASS (Set1C) complex; COMPASS methylates Lys4 of histone H3 and functions in silencing at telomeres; has a C-terminal Sdc1 Dpy-30 Interaction (SDI) domain that mediates binding to Sdc1p; similar to trithorax-group protein ASH2L	191.295	136.304	-1.21443	-2.47968	-2.75794
	CAGL0F04829g		0.01	1-to-2	Anc_3.501	YPR154W	PIN3	Negative regulator of actin nucleation-promoting factor activity; interacts with Las17p, a homolog of human Wiskott-Aldrich Syndrome protein (WASP), via an N-terminal SH3 domain, and along with LSB1 cooperatively inhibits the nucleation of actin filaments; induces the appearance of the [PIN+] prion when overproduced; PIN3 has a paralog, LSB1, that arose from the whole genome duplication	51.5024	26.8477	-1.21399	0.835737	8.34613
	CAGL0M09515g		0.145	1-to-1	Anc_7.425	YBL093C	ROX3	Subunit of the RNA polymerase II mediator complex; associates with core polymerase subunits to form the RNA polymerase II holoenzyme	44.1449	21.6847	-1.21318	-1.81982	-0.83465
	CAGL0L08096g		0.005	2-to-1	Anc_1.150			0	156.96	108.424	-1.21315	-0.502288	-3.01184
	CAGL0K06875g		0.3	1-to-1	Anc_6.121	YBR223C	TDP1	Tyrosyl-DNA phosphodiesterase I; hydrolyzes 3' and 5'-phosphotyrosyl bonds; involved in the repair of DNA lesions created by topoisomerase I and topoisomerase II; mutations in human homolog result in the neurodegenerative disease SCANI	196.2	140.434	-1.21177	-2.88665	-3.59962
	CAGL0K02365g		0.01	1-to-1	Anc_8.129	YPR021C	AGC1	Mitochondrial amino acid transporter; acts both as a glutamate uniporter and as an aspartate-glutamate exchanger; involved in nitrogen metabolism and nitrogen compound biosynthesis	294.3	222.01	-1.21153	0.657213	-1.24056
	CAGL0J09218g	CDC53	0.985	1-to-1	Anc_7.296	YDL132W	CDC53	Cullin; structural protein of SCF complexes (which also contain Skp1p, Cdc34p, Hrt1p and an F-box protein) involved in ubiquitination; SCF promotes the G1-S transition by targeting G1 cyclins and the Cln-CDK inhibitor Sic1p for degradation	82.1586	49.5651	-1.21098	-0.886364	-0.194808
	CAGL0D00352g		0.22	1-to-1	Anc_4.287	YKL188C	PXA2	Subunit of a heterodimeric peroxisomal ABC transport complex; required for import of long-chain fatty acids into peroxisomes; similarity to human adrenoleukodystrophy transporter ABCD1 and ABCD2 and ALD-related proteins; mutations in ABCD1 cause X-linked adrenoleukodystrophy (X-ALD), a peroxisomal disorder; complex also includes Pxa1p	82.1586	49.5651	-1.21098	-2.28852	-1.32277
	CAGL0G02915g	PIL1	0.02	2-to-1	Anc_3.420	YGR086C	PIL1	Primary protein component of eisosomes; eisosomes are large immobile cell cortex structures associated with endocytosis; null mutant shows activation of Pkc1p/Ypk1p stress resistance pathways; detected in phosphorylated state in mitochondria; member of the BAR domain family; protein increases in abundance and relocalizes from plasma membrane to cytoplasm upon DNA replication stress	82.1586	49.5651	-1.21098	-3.68843	-3.45157
	CAGL0B00704g	PDI1	0.97	2-to-2	Anc_1.031	YCL043C	PDI1	Protein disulfide isomerase; multifunctional protein of ER lumen, essential for formation of disulfide bonds in secretory and cell-surface proteins, unscrambles non-native disulfide bonds; key regulator of Ero1p; forms complex with Mnl1p that has exomannosidase activity, processing unfolded protein-bound Man8GlcNAc2 oligosaccharides to Man7GlcNAc2, promoting degradation in unfolded protein respon…	9.80999	1.03261	-1.21096	1.66854	9.30695
	CAGL0B04499g		0.93	1-to-1	Anc_2.181	YOR103C	OST2	Epsilon subunit of the oligosaccharyltransferase complex; located in the ER lumen; catalyzes asparagine-linked glycosylation of newly synthesized proteins	9.80999	1.03261	-1.21096	3.95929	7.15192
	CAGL0G06798g		0.85	2-to-2	Anc_5.173	YJR005C-A		Putative protein of unknown function; originally identified as a syntenic homolog of an <i>Ashbya gossypii</i> gene; YJR005C-A has a paralog, YGR169C-A, that arose from the whole genome duplication	9.80999	1.03261	-1.21096	0.0680207	0.443673
	CAGL0G02409g	SRP40	0.91	1-to-1	Anc_5.694	YKR092C	SRP40	Nucleolar serine-rich protein; role in preribosome assembly or transport; may function as a chaperone of small nucleolar ribonucleoprotein particles (snoRNPs); immunologically and structurally to rat Nopp140	9.80999	1.03261	-1.21096	0.0680207	0.161345
	CAGL0K01595g		1	1-to-1	Anc_3.161	YDL029W	ARP2	Essential component of the Arp2/3 complex; Arp2/3 is a highly conserved actin nucleation center required for the motility and integrity of actin patches; involved in endocytosis and membrane growth and polarity	9.80999	1.03261	-1.21096	0.0680207	0.161345
	CAGL0J09482g		0.88	1-to-1	Anc_8.475	YPL024W	RMI1	Subunit of the RecQ (Sgs1p) - Topo III (Top3p) complex; stimulates superhelical relaxing and ssDNA binding activities of Top3p; involved in response to DNA damage; functions in S phase-mediated cohesion establishment via a pathway involving the Ctf18-RFC complex and Mrc1p; null mutants display increased rates of recombination and delayed S phase	9.80999	1.03261	-1.21096	-0.637523	-0.487864
	CAGL0G06996g		0.09	1-to-0	0			0	9.80999	1.03261	-1.21096	-0.756051	-0.730073
	CAGL0C02475g		0.045	1-to-1	Anc_3.520	YER030W	CHZ1	Histone chaperone for Htz1p/H2A-H2B dimer; required for the stabilization of the Chz1p-Htz1-H2B complex; has overlapping function with Nap1p; null mutant displays weak sensitivity to MMS and benomyl; contains a highly conserved CHZ motif; protein abundance increases in response to DNA replication stress	9.80999	1.03261	-1.21096	-0.981298	-0.809644
	CAGL0L02145g		0.01	1-to-1	Anc_2.522	YBR288C	APM3	Mu3-like subunit of the clathrin associated protein complex (AP-3); functions in transport of alkaline phosphatase to the vacuole via the alternate pathway	26.9775	10.3261	-1.21095	-1.40675	-1.94288
	CAGL0H09988g		0.005	2-to-2	Anc_3.256	YBR049C	REB1	RNA polymerase I enhancer binding protein; DNA binding protein that binds to genes transcribed by both RNA polymerase I and RNA polymerase II; required for termination of RNA polymerase I transcription; REB1 has a paralog, NSI1, that arose from the whole genome duplication	209.688	151.793	-1.20566	-0.700735	-1.10329
	CAGL0K02739g		0	2-to-2	Anc_2.501	YHL003C	LAG1	Ceramide synthase component; involved in synthesis of ceramide from C26(acyl)-coenzyme A and dihydrosphingosine or phytosphingosine, functionally equivalent to Lac1p; forms ER foci upon DNA replication stress; LAG1 has a paralog, LAC1, that arose from the whole genome duplication	139.792	94.9997	-1.20179	-0.773802	-1.05242
	CAGL0J06468g		0	2-to-2	Anc_8.813	YML100W	TSL1	Large subunit of trehalose 6-phosphate synthase/phosphatase complex; Tps1p-Tps2p complex converts uridine-5'-diphosphoglucose and glucose 6-phosphate to trehalose; mutant has aneuploidy tolerance; protein abundance increases in response to DNA replication stress; TSL1 has a paralog, TPS3, that arose from the whole genome duplication	223.177	163.152	-1.20104	0.900831	4.05398
	CAGL0I07029g		0	1-to-1	Anc_3.528	YGL216W	KIP3	Kinesin-related motor protein involved in mitotic spindle positioning	1700.81	1454.94	-1.19868	-1.73256	-7.45519
	CAGL0J04884g		0.005	2-to-2	Anc_1.335	YJL048C	UBX6	UBX (ubiquitin regulatory X) domain-containing protein; interacts with Cdc48p, transcription is repressed when cells are grown in media containing inositol and choline; UBX6 has a paralog, UBX7, that arose from the whole genome duplication	175.354	123.913	-1.1983	1.70698	-0.645518
	CAGL0A02321g	HXT3	0	2-to-2	Anc_5.396	YDR345C	HXT3	Low affinity glucose transporter of the major facilitator superfamily; expression is induced in low or high glucose conditions; HXT3 has a paralog, HXT5, that arose from the whole genome duplication	503.988	401.684	-1.19784	1.27105	0.12725
	CAGL0G02893g		0.14	1-to-1	Anc_6.186	YPL188W	POS5	Mitochondrial NADH kinase; phosphorylates NADH; also phosphorylates NAD(+) with lower specificity; required for the response to oxidative stress	33.1087	14.4565	-1.19472	-0.641513	0.514645
	CAGL0K00539g		0	1-to-1	Anc_7.127	YPL259C	APM1	Mu1-like medium subunit of the AP-1 complex; binds clathrin; involved in clathrin-dependent Golgi protein sorting; the AP-1 complex is the clathrin-associated protein complex	33.1087	14.4565	-1.19472	-3.24771	-2.95955
	CAGL0E03674g	TPO1_2	0	2-to-1	Anc_4.030			0	332.313	255.054	-1.19464	-0.879606	-1.4955
	CAGL0F02959g		0	1-to-1	Anc_5.523	YDR419W	RAD30	DNA polymerase eta; involved in translesion synthesis during post-replication repair; catalyzes the synthesis of DNA opposite cyclobutane pyrimidine dimers and other lesions; may also have a role in protection against mitochondrial mutagenesis; mutations in human pol eta are responsible for XPV	328.635	251.956	-1.19432	-0.515145	-1.25803
	CAGL0D06204g		0	1-to-1	Anc_4.062	YGL045W	RIM8	Protein involved in proteolytic activation of Rim101p; part of response to alkaline pH; interacts with ESCRT-1 subunits Stp22p and Vps28p; essential for anaerobic growth; member of the arrestin-related trafficking adaptor family	294.3	223.043	-1.19264	3.66065	5.7933
	CAGL0E04950g		0.015	2-to-2	Anc_2.330	YGL144C	ROG1	Protein with putative serine active lipase domain; ROG1 has a paralog, YDL109C, that arose from the whole genome duplication	104.231	67.1194	-1.19096	1.24233	-0.697398
	CAGL0C02673g		0	1-to-1	Anc_4.252	YLR392C	ART10	Protein of unknown function that contains 2 PY motifs; ubiquinated by Rsp5p; overexpression confers resistance to arsenite; green fluorescent protein (GFP)-fusion protein localizes it to the cytoplasm; non-essential gene	192.521	138.369	-1.18865	-0.777618	1.18932
	CAGL0H10450g		0	1-to-1	Anc_2.323	YDL114W		Putative short-chain dehydrogenase/reductase; YDL114W is not an essential gene	194.973	140.434	-1.18753	-0.927152	-2.76162
	CAGL0I02046g		0.115	1-to-0	0			0	15.9412	4.13042	-1.18206	1.37662	-0.135788
	CAGL0M03773g		0.055	1-to-1	Anc_3.056	YNL300W	TOS6	Glycosylphosphatidylinositol-dependent cell wall protein; expression is periodic and decreases in respone to ergosterol perturbation or upon entry into stationary phase; depletion increases resistance to lactic acid	15.9412	4.13042	-1.18206	-1.02038	-1.91739
	CAGL0D05324g		0	1-to-1	Anc_7.177	YBR255W	MTC4	Protein of unknown function; required for normal growth rate at 15 degrees C; green fluorescent protein (GFP)-fusion protein localizes to the cytoplasm in a punctate pattern; mtc4 is synthetically sick with cdc13-1	160.639	112.554	-1.18146	7.3987	55.3121
	CAGL0M13365g		0.005	1-to-1	Anc_5.054	YHR184W	SSP1	Protein involved in the control of meiotic nuclear division; also involved in the coordination of meiosis with spore formation; transcription is induced midway through meiosis	161.865	113.587	-1.18052	-0.890974	-1.59548
	CAGL0H07403g	KRE2	0	2-to-2	Anc_8.505	YDR483W	KRE2	Alpha1,2-mannosyltransferase of the Golgi; involved in protein mannosylation; KRE2 has a paralog, KTR6, that arose from the whole genome duplication	56.4074	30.9782	-1.18047	-6.51438	-6.09234
	CAGL0L09625g		0.455	1-to-1	Anc_7.179	YIR011C	STS1	Protein required for localizing proteasomes to the nucleus; interacts with the karyopherin Srp1p; involved in ubiquitin-mediated protein degradation	19.62	6.19563	-1.17981	-0.501463	-1.06196
	CAGL0C01991g		0.295	1-to-1	Anc_3.559	YFR046C	CNN1	Kinetochore protein; associated with the essential kinetochore proteins Nnf1p and Spc24p; phosphorylated by Clb5-Cdk1, Mps1p, Ipl1p and to a lesser extent by Clb2-Cdk1; localizes to the lower region of the Ndc80 complex during anaphase and regulates KMN activity by inhibiting the Mtw1 and Spc105 complexes from binding to the Ndc80 complex; similar to metazoan CENP-T	19.62	6.19563	-1.17981	0.102007	-1.68968
	CAGL0J06402g		0	2-to-2	Anc_7.295	YDL182W	LYS20	Homocitrate synthase isozyme; catalyzes the condensation of acetyl-CoA and alpha-ketoglutarate to form homocitrate, which is the first step in the lysine biosynthesis pathway; LYS20 has a paralog, LYS21, that arose from the whole genome duplication	111.589	73.315	-1.17655	1.9801	6.68663
	CAGL0D06314g		0	2-to-2	Anc_4.056	YGL049C	TIF4632	Translation initiation factor eIF4G; subunit of the mRNA cap-binding protein complex (eIF4F) that also contains eIF4E (Cdc33p); associates with the poly(A)-binding protein Pab1p, also interacts with eIF4A (Tif1p); TIF4632 has a paralog, TIF4631, that arose from the whole genome duplication	259.965	195.162	-1.1736	1.76379	1.56006
	CAGL0L01903g	RGT1	0.015	1-to-1	Anc_2.547	YKL038W	RGT1	Glucose-responsive transcription factor; regulates expression of several glucose transporter (HXT) genes in response to glucose; binds to promoters and acts both as a transcriptional activator and repressor; RGT1 has a paralog, EDS1, that arose from the whole genome duplication	139.792	96.0323	-1.17086	2.87101	7.13493
	CAGL0I09438g		0	1-to-1	Anc_1.325	YBR271W	EFM2	S-adenosylmethionine-dependent methyltransferase; methylates translation elongation factors EF2 (Eft1p and Eft2p) and EF3A (Yef3p); belongs to the seven beta-strand family; green fluorescent protein (GFP)-fusion protein localizes to the cytoplasm; predicted to be involved in ribosome biogenesis	177.806	127.01	-1.17033	0.471024	-1.33888
	CAGL0M06501g		0.505	2-to-2	Anc_8.554	YBR189W	RPS9B	Protein component of the small (40S) ribosomal subunit; homologous to mammalian ribosomal protein S9 and bacterial S4; RPS9B has a paralog, RPS9A, that arose from the whole genome duplication	41.6924	20.6521	-1.16866	0.254852	-0.977187
	CAGL0L09823g		0.99	1-to-1	Anc_2.665	YKL022C	CDC16	Subunit of the anaphase-promoting complex/cyclosome (APC/C); which is a ubiquitin-protein ligase required for degradation of anaphase inhibitors, including mitotic cyclins, during the metaphase/anaphase transition; required for sporulation; relocalizes to the cytosol in response to hypoxia	41.6924	20.6521	-1.16866	-0.413899	-0.990671
	CAGL0K01727g	RPN4	0	1-to-1	Anc_3.173	YDL020C	RPN4	Transcription factor that stimulates expression of proteasome genes; Rpn4p levels are in turn regulated by the 26S proteasome in a negative feedback control mechanism; RPN4 is transcriptionally regulated by various stress responses; relative distribution to the nucleus increases upon DNA replication stress	41.6924	20.6521	-1.16866	-5.16639	-5.20405
	CAGL0B02255g		0.07	1-to-1	Anc_5.115	YGR215W	RSM27	Mitochondrial ribosomal protein of the small subunit	24.525	9.29345	-1.16379	3.74858	3.281	mitochondria
	CAGL0L04180g		0.065	1-to-1	Anc_2.141	YNL128W	TEP1	PTEN homolog with no demonstrated inositol lipid phosphatase activity; plays a role in normal sporulation; homolog of human tumor suppressor gene PTEN/MMAC1/TEP1 and fission yeast ptn1	24.525	9.29345	-1.16379	-0.497832	-1.28009
	CAGL0M07315g		0	2-to-2	Anc_8.514	YPL057C	SUR1	Mannosylinositol phosphorylceramide (MIPC) synthase catalytic subunit; forms a complex with regulatory subunit Csg2p; function in sphingolipid biosynthesis is overlapping with that of Csh1p; SUR1 has a paralog, CSH1, that arose from the whole genome duplication	99.3261	64.0215	-1.16346	-11.177	-0.366864
	CAGL0M04499g		0	1-to-1	Anc_8.348	YLR142W	PUT1	Proline oxidase; nuclear-encoded mitochondrial protein involved in utilization of proline as sole nitrogen source; PUT1 transcription is induced by Put3p in the presence of proline and the absence of a preferred nitrogen source	99.3261	64.0215	-1.16346	0.804722	-2.09245
	CAGL0H05797g		0.26	1-to-1	Anc_8.578	YPL098C	MGR2	Subunit of the TIM23 translocase complex; acts to couple Tim21p with the core Tim23 translocase; absolutely required for mitochondrial import of presequence-containing proteins at elevated temperature; required for viability of cells lacking the mitochondrial genome (petite-negative phenotype)	50.2762	26.8477	-1.16241	0.510653	0.32599
	CAGL0L11704g		0	1-to-1	Anc_8.224	YER161C	SPT2	Protein involved in negative regulation of transcription; required for RNA polyadenylation; exhibits regulated interactions with both histones and SWI-SNF components; relocalizes to the cytosol in response to hypoxia; similar to mammalian HMG1 proteins	35.5612	16.5217	-1.16217	-3.07618	-2.84872
	CAGL0C02871g		0.005	1-to-1	Anc_8.715	YOR266W	PNT1	Mitochondrial integral inner membrane protein; involved in membrane insertion of C-terminus of Cox2p, interacts genetically and physically with Cox18p; deletion mutant sensitive to the anti-Pneumocystis carinii drug pentamidine	198.652	144.565	-1.1615	1.69969	1.20255
	CAGL0H05423g		0	2-to-2	Anc_8.546	YPL077C		Putative protein of unknown function; regulates PIS1 expression; mutant displays spore wall assembly defect in ether sensitivity screen; YPL077C is not an essential gene; YPL077C has a paralog, YBR197C, that arose from the whole genome duplication	60.0862	34.076	-1.15957	-0.502364	22.2931
	CAGL0K08096g		0.015	1-to-1	Anc_3.407	YPR095C	SYT1	Guanine nucleotide exchange factor (GEF) for Arf proteins; promotes activation of Arl1p, which recruits Imh1p to the Golgi; involved in vesicular transport; member of the Sec7-domain family; contains a PH domain	153.281	107.391	-1.1586	-0.104874	-1.22283
	CAGL0K03509g	HFD1	0	1-to-1	Anc_2.439	YMR110C	HFD1	Hexadecenal dehydrogenase; involved in the conversion of sphingosine 1-phosphate breakdown product hexadecenal to hexadecenoic acid; located in the mitochondrial outer membrane and also in lipid particles; has similarity to ALDH3A2, a human fatty aldehyde dehydrogenase (FALDH) mutated in Sjogren-Larsson syndrome, a neurocutaneous disorder	317.598	244.728	-1.15778	-1.27556	-4.59222
	CAGL0I01034g		0.025	1-to-1	Anc_5.627	YOR035C	SHE4	Protein containing a UCS (UNC-45/CRO1/SHE4) domain; binds to myosin motor domains to regulate myosin function; involved in endocytosis, polarization of the actin cytoskeleton, and asymmetric mRNA localization	42.9187	21.6847	-1.15722	-2.15161	-2.40161
	CAGL0I07777g		0	1-to-1	Anc_3.111	YOL088C	MPD2	Member of the protein disulfide isomerase (PDI) family; exhibits chaperone activity; overexpression suppresses the lethality of a pdi1 deletion but does not complement all Pdi1p functions; undergoes oxidation by Ero1p	230.535	171.413	-1.15472	0.860896	7.74437
	CAGL0C02519g		0	2-to-2	Anc_3.518	YER028C	MIG3	Transcriptional regulator; partially nonfunctional in S288C strains but has a major role in catabolite repression and ethanol response in some other strains; involved in response to toxic agents; phosphorylation by Snf1p or the Mec1p pathway inactivates Mig3p, allowing induction of damage response genes; MIG3 has a paralog, MIG2, that arose from the whole genome duplication	895.161	747.606	-1.15368	-0.528291	-1.39101
	CAGL0C05423g		0	1-to-1	Anc_2.039	YDL230W	PTP1	Phosphotyrosine-specific protein phosphatase; dephosphorylates a broad range of substrates in vivo, including Fpr3p; localized to the cytoplasm and the mitochondria; proposed to be a negative regulator of filamentation	104.231	68.152	-1.15355	-2.36795	-3.9226
	CAGL0L13354g	TNR1	0.345	1-to-0	0			0	61.3124	35.1086	-1.15327	0.464461	-0.01619
	CAGL0I10725g		0.035	1-to-1	Anc_3.476	YGR122W		Protein that may be involved in pH regulation; probable ortholog of A. nidulans PalC, which is involved in pH regulation and binds to the ESCRT-III complex; null mutant does not properly process Rim101p and has decreased resistance to rapamycin; GFP-fusion protein is cytoplasmic; relative distribution to cytoplasm increases upon DNA replication stress	73.5749	44.402	-1.15069	4.30394	8.69487
	CAGL0K05225g		0.005	1-to-1	Anc_7.435	YPR029C	APL4	Gamma-adaptin; large subunit of the clathrin-associated protein (AP-1) complex; binds clathrin; involved in vesicle mediated transport	62.5387	36.1412	-1.14727	-2.58061	-3.33509
	CAGL0K04609g		0.96	1-to-0	0			0	44.1449	22.7173	-1.14654	0.660398	-0.264303
	CAGL0J04136g		0	1-to-1	Anc_8.643	YOR221C	MCT1	Predicted malonyl-CoA:ACP transferase; putative component of a type-II mitochondrial fatty acid synthase that produces intermediates for phospholipid remodeling	44.1449	22.7173	-1.14654	-0.917876	-2.58661
	CAGL0D06468g		0.04	1-to-1	Anc_4.049	YLR306W	UBC12	Enzyme that mediates the conjugation of Rub1p; a ubiquitin-like protein, to other proteins; related to E2 ubiquitin-conjugating enzymes	74.8012	45.4346	-1.14632	1.32874	1.31668
	CAGL0G02629g		0.075	1-to-1	Anc_2.280	YIL096C		Putative S-adenosylmethionine-dependent methyltransferase; associates with precursors of the 60S ribosomal subunit; predicted to be involved in ribosome biogenesis	52.7287	28.913	-1.14599	0.688191	-0.227246
	CAGL0I00814g		0.03	1-to-1	Anc_2.388	YDL081C	RPP1A	Ribosomal stalk protein P1 alpha; involved in the interaction between translational elongation factors and the ribosome; accumulation of P1 in the cytoplasm is regulated by phosphorylation and interaction with the P2 stalk component	13.4887	3.09782	-1.14532	0.228042	1.04847
	CAGL0G09262g		0.06	1-to-0	0			0	13.4887	3.09782	-1.14532	-0.761589	-0.603747
	CAGL0F02497g		0.025	1-to-1	Anc_1.131	YJL204C	RCY1	F-box protein involved in recycling endocytosed proteins; involved in recycling plasma membrane proteins internalized by endocytosis; localized to sites of polarized growth	20.8462	7.22824	-1.14469	-1.03954	-1.50705
	CAGL0K05687g		0	1-to-0	Anc_1.053			0	137.34	94.9997	-1.14239	0.150153	-0.305165
	CAGL0B04323g		0.045	1-to-1	Anc_3.228	YBR026C	ETR1	2-enoyl thioester reductase; member of the medium chain dehydrogenase/reductase family; localized to in mitochondria, where it has a probable role in fatty acid synthesis	323.73	250.923	-1.14108	-3.30005	-0.304897
	CAGL0C03267g	FPS1	0	2-to-1	Anc_4.010	YLL043W	FPS1	Aquaglyceroporin, plasma membrane channel; involved in efflux of glycerol and xylitol, and in uptake of acetic acid and the trivalent metalloids arsenite and antimonite; role in mediating passive diffusion of glycerol is key factor in maintenance of redox balance; member of major intrinsic protein (MIP) family; phosphorylated by Hog1p MAPK under acetate stress; deletion improves xylose fermentati…	91.9686	58.8585	-1.14052	0.674383	-0.0067023
	CAGL0J05236g	LAS21	0.005	1-to-1	Anc_1.317	YJL062W	LAS21	Integral plasma membrane protein; involved in the synthesis of the glycosylphosphatidylinositol (GPI) core structure; mutations affect cell wall integrity	53.9549	29.9456	-1.13844	3.89614	1.86492
	CAGL0C02079g		0.005	1-to-1	Anc_3.550	YFR043C	IRC6	Putative protein of unknown function; null mutant displays increased levels of spontaneous Rad52p foci	64.9912	38.2064	-1.13609	0.147292	-2.22407
	CAGL0H03795g	LEU2	0.19	1-to-1	Anc_1.402	YCL018W	LEU2	Beta-isopropylmalate dehydrogenase (IMDH); catalyzes the third step in the leucine biosynthesis pathway; can additionally catalyze the conversion of &#946;-ethylmalate into &#945;-ketovalerate	290.621	223.043	-1.1358	0.729842	-0.522995
	CAGL0J02156g		0	1-to-1	Anc_7.143	YIL001W		Putative protein of unknown function; contains a BTB/POZ domain which generally function in protein interactions; deletion slightly improved competitive fitness in rich media; GFP-tagged protein is localized to the cytoplasm	2680.58	2348.15	-1.13464	-2.52573	-4.29393
	CAGL0E01947g		0	2-to-1	Anc_3.049	YOL123W	HRP1	Subunit of cleavage factor I; cleavage factor I is a five-subunit complex required for the cleavage and polyadenylation of pre-mRNA 3' ends; RRM-containing heteronuclear RNA binding protein and hnRNPA/B family member that binds to poly (A) signal sequences	220.725	164.184	-1.13342	-1.4192	-4.1705
	CAGL0L12012g		0.01	1-to-1	Anc_8.241	YER175C	TMT1	Trans-aconitate methyltransferase; cytosolic enzyme that catalyzes the methyl esterification of 3-isopropylmalate, an intermediate of the leucine biosynthetic pathway, and trans-aconitate, which inhibits the citric acid cycle	259.965	197.228	-1.13283	-0.0902064	0.0859638
	CAGL0F01639g		0	1-to-1	Anc_8.026	YLR064W	PER33	Protein that localizes to the endoplasmic reticulum; also associates with the nuclear pore complex; deletion extends chronological lifespan; highly conserved across species, orthologous to human TMEM33 and paralogous to Pom33p; protein abundance increases in response to DNA replication stress	117.72	79.5106	-1.13202	-0.557681	-1.74403
	CAGL0L03003g	GCN3	0	1-to-1	Anc_1.263	YKR026C	GCN3	Alpha subunit of the translation initiation factor eIF2B; the guanine-nucleotide exchange factor for eIF2; activity subsequently regulated by phosphorylated eIF2; first identified as a positive regulator of GCN4 expression	150.829	106.358	-1.13136	0.188095	1.5766
	CAGL0M01320g		0.025	1-to-1	Anc_5.374	YDR330W	UBX5	UBX domain-containing protein that interacts with Cdc48p; ubiquitin regulatory X is also known as UBX	66.2174	39.239	-1.13089	0.0469204	-2.55212
	CAGL0G06930g		0.01	2-to-2	Anc_5.162	YJL013C	MAD3	Subunit of spindle-assembly checkpoint complex; involved in delaying anaphase onset in cells with defects in mitotic spindle assembly; pseudosubstrate inhibitor of APC(Cdc20), the anaphase promoting complex involved in securin (Pds1p) turnover; MAD3 has a paralog, BUB1, that arose from the whole genome duplication	158.186	112.554	-1.12672	0.564196	-0.487212
	CAGL0E06402g		0	1-to-0	0			0	1486.21	1277.33	-1.12371	1.19102	-1.22229
	CAGL0L04290g		0	2-to-2	Anc_5.509	YOR156C	NFI1	SUMO E3 ligase; catalyzes the covalent attachment of SUMO (Smt3p) to proteins; primary E3 ligase for Sir4p; sumoylates Yku70p/Yku80p and Sir4p in vivo to promote chromatin anchoring; promotes telomere anchoring to the nuclear envelope; involved in maintenance of proper telomere length; NFI1 has a paralog, SIZ1, that arose from the whole genome duplication	68.6699	41.3042	-1.12116	0.168929	2.19387
	CAGL0A03883g		0.08	1-to-1	Anc_7.345	YLR204W	QRI5	Mitochondrial inner membrane protein; required for accumulation of spliced COX1 mRNA; may have an additional role in translation of COX1 mRNA	57.6337	33.0434	-1.11812	3.51397	0.0151884	mitochondria
	CAGL0K05291g	SRO7	0.01	1-to-2	Anc_7.442	YPR032W	SRO7	Effector of Rab GTPase Sec4p; forms a complex with Sec4p and t-SNARE Sec9p; involved in exocytosis and docking and fusion of post-Golgi vesicles with plasma membrane; homolog of Drosophila lgl tumor suppressor; SRO7 has a paralog, SRO77, that arose from the whole genome duplication	57.6337	33.0434	-1.11812	-3.51134	-3.22677
	CAGL0K01023g		0.11	1-to-1	Anc_3.414	YGR084C	MRP13	Mitochondrial ribosomal protein of the small subunit	129.982	89.8367	-1.11798	1.60935	4.05857
	CAGL0K07898g		0.075	1-to-1	Anc_3.390	YPR084W		Putative protein of unknown function	11.0362	2.06521	-1.11479	0.721564	4.78934
	CAGL0L05368g		0.915	1-to-1	Anc_2.649	YKL012W	PRP40	U1 snRNP protein involved in splicing; interacts with the branchpoint-binding protein during the formation of the second commitment complex	11.0362	2.06521	-1.11479	-0.364119	1.27062
	CAGL0J08030g		0.995	1-to-1	Anc_1.094	YNL262W	POL2	Catalytic subunit of DNA polymerase (II) epsilon; a chromosomal DNA replication polymerase that exhibits processivity and proofreading exonuclease activity; also involved in DNA synthesis during DNA repair; interacts extensively with Mrc1p	11.0362	2.06521	-1.11479	-0.344939	-0.21606
	CAGL0M07700g		0.915	1-to-1	Anc_2.560	YMR013C	SEC59	Dolichol kinase; catalyzes the terminal step in dolichyl monophosphate (Dol-P) biosynthesis; required for viability and for normal rates of lipid intermediate synthesis and protein N-glycosylation	11.0362	2.06521	-1.11479	0.0124014	-0.303923
	CAGL0M13563g		0.075	1-to-1	Anc_5.035	YMR292W	GOT1	Homodimeric protein that is packaged into COPII vesicles; cycles between the ER and Golgi; involved in secretory transport but not directly required for aspects of transport assayed in vitro; may influence membrane composition	11.0362	2.06521	-1.11479	0.37386	-0.303923
	CAGL0J04400g		0.07	1-to-1	Anc_8.167	YBL021C	HAP3	Subunit of the Hap2p/3p/4p/5p CCAAT-binding complex; complex is heme-activated and glucose-repressed; complex is a transcriptional activator and global regulator of respiratory gene expression; contains sequences contributing to both complex assembly and DNA binding	11.0362	2.06521	-1.11479	-0.854445	-0.409447
	CAGL0B01441g	RPD3	0	1-to-1	Anc_3.008	YNL330C	RPD3	Histone deacetylase, component of both the Rpd3S and Rpd3L complexes; regulates transcription, silencing, autophagy and other processes by influencing chromatin remodeling; forms at least two different complexes which have distinct functions and members; Rpd3(L) recruitment to the subtelomeric region is regulated by interaction with the arginine methyltransferase, Hmt1p	11.0362	2.06521	-1.11479	-0.875507	-0.710405
	CAGL0K00869g		0.235	1-to-1	Anc_5.127	YGR206W	MVB12	ESCRT-I subunit required to stabilize ESCRT-I core complex oligomers; the ESCRT-I core complex (Stp22p, Vps28p, Srn2p) is involved in ubiquitin-dependent sorting of proteins into the endosome; deletion mutant is sensitive to rapamycin and nystatin	11.0362	2.06521	-1.11479	-0.316899	-1.83439
	CAGL0M03465g		0.055	2-to-2	Anc_1.425	YNR002C	ATO2	Putative transmembrane protein involved in export of ammonia; ammonia is a starvation signal that promotes cell death in aging colonies; phosphorylated in mitochondria; member of the TC 9.B.33 YaaH family; homolog of Y. lipolytica Gpr1p; ATO2 has a paralog, ADY2, that arose from the whole genome duplication	105.457	70.2172	-1.11444	-0.513177	-1.27216
	CAGL0H08712g		0	1-to-0	Anc_7.469			0	192.521	141.467	-1.11399	-1.48996	-3.95787
	CAGL0L10252g		0.955	1-to-1	Anc_5.658	YOR058C	ASE1	Mitotic spindle midzone-localized microtubule bundling protein; microtubule-associated protein (MAP) family member; required for spindle elongation and stabilization; undergoes cell cycle-regulated degradation by anaphase promoting complex; potential Cdc28p substrate; relative distribution to microtubules decreases upon DNA replication stress	58.8599	34.076	-1.11203	0.803206	4.96721
	CAGL0A02508g		0.045	1-to-1	Anc_5.408	YDR352W	YPQ2	Putative vacuolar membrane transporter for cationic amino acids; likely contributes to amino acid homeostasis by exporting cationic amino acids from the vacuole; member of the PQ-loop family, with seven transmembrane domains; mutant phenotype is functionally complemented by rat PQLC2 vacuolar transporter	49.0499	26.8477	-1.11011	-0.587424	-0.568679
	CAGL0A01430g	TRP5	0	1-to-1	Anc_4.092	YGL026C	TRP5	Tryptophan synthase; catalyzes the last step of tryptophan biosynthesis; regulated by the general control system of amino acid biosynthesis	576.337	471.901	-1.10971	-0.72687	-2.26221
	CAGL0B05049g		0	1-to-1	Anc_1.389	YLR247C	IRC20	E3 ubiquitin ligase and putative helicase; involved in synthesis-dependent strand annealing-mediated homologous recombination; ensures precise end-joining along with Srs2p in the Yku70p/Yku80p/Lig4p-dependent nonhomologous end joining (NHEJ) pathway; localizes to both the mitochondrion and the nucleus; contains a Snf2/Swi2 family ATPase/helicase and a RING finger domain; interacts with Cdc48p and…	1420	1220.54	-1.10957	0.0168891	-5.43774
	CAGL0G09977g	GDB1	0	1-to-1	Anc_7.541	YPR184W	GDB1	Glycogen debranching enzyme; contains glucanotranferase and alpha-1,6-amyloglucosidase activities; required for glycogen degradation; phosphorylated in mitochondria; activity is inhibited by Igd1p; protein abundance increases in response to DNA replication stress	592.278	486.357	-1.10418	-2.81253	-5.24582
	CAGL0L04642g		0.01	1-to-1	Anc_6.066	YOR175C	ALE1	Broad-specificity lysophospholipid acyltransferase; part of MBOAT family of membrane-bound O-acyltransferases; key component of Lands cycle; may have role in fatty acid exchange at sn-2 position of mature glycerophospholipids	112.815	76.4128	-1.10385	1.00264	3.31271
	CAGL0L13178g		0.005	1-to-1	Anc_8.007	YLR077W	FMP25	Protein required for assembly of respiratory complex III; mitochondrial inner membrane protein; required for an early step in assembly of respiratory complex III (cytochrome bc1 complex); mRNA is targeted to mitochondria	115.267	78.478	-1.10077	0.473223	-1.65365
	CAGL0M10373g		0.075	1-to-1	Anc_3.198	YDR004W	RAD57	Protein that stimulates strand exchange; stimulates strand exchange by stabilizing the binding of Rad51p to single-stranded DNA; involved in the recombinational repair of double-strand breaks in DNA during vegetative growth and meiosis; forms heterodimer with Rad55p	41.6924	21.6847	-1.10037	-0.659041	-0.65724
	CAGL0J11198g		0.12	1-to-1	Anc_2.078	YNL177C	MRPL22	Mitochondrial ribosomal protein of the large subunit	8.58374	1.03261	-1.09979	6.91857	4.71558	mitochondria
	CAGL0G05027g		0.985	1-to-1	Anc_8.179	YDR064W	RPS13	Protein component of the small (40S) ribosomal subunit; homologous to mammalian ribosomal protein S13 and bacterial S15	8.58374	1.03261	-1.09979	-0.513861	2.0987
	CAGL0J05456g		0.95	1-to-1	Anc_2.214	YNL080C	EOS1	Protein involved in N-glycosylation; deletion mutation confers sensitivity to exidative stress and shows synthetic lethality with mutations in the spindle checkpoint genes BUB3 and MAD1; YNL080C is not an essential gene	8.58374	1.03261	-1.09979	1.53698	2.00142
	CAGL0D05368g		0.435	1-to-1	Anc_7.174	YBR253W	SRB6	Subunit of the RNA polymerase II mediator complex; associates with core polymerase subunits to form the RNA polymerase II holoenzyme; essential for transcriptional regulation	8.58374	1.03261	-1.09979	0.784002	1.94255
	CAGL0D02046g		0.365	1-to-1	Anc_2.429	YKL137W	CMC1	Copper-binding protein of the mitochondrial intermembrane space; evolutionarily conserved; may be involved in delivering copper from the matrix to the cytochrome c oxidase complex; contains a twin CX9C motif	8.58374	1.03261	-1.09979	1.03463	1.77095
	CAGL0B01573g	MTQ2	0.045	1-to-1	Anc_8.312	YDR140W	MTQ2	S-adenosylmethionine-dependent methyltransferase; subunit of complex with Trm112p that methylates translation release factor Sup45p (eRF1) in the ternary complex eRF1-eRF3-GTP; similar to E.coli PrmC; member of the seven beta-strand family	8.58374	1.03261	-1.09979	2.93088	0.930463
	CAGL0C01639g		0.995	1-to-1	Anc_6.165	YBR247C	ENP1	Protein associated with U3 and U14 snoRNAs; required for pre-rRNA processing and 40S ribosomal subunit synthesis; localized in the nucleus and concentrated in the nucleolus	8.58374	1.03261	-1.09979	0.0680207	0.161345
	CAGL0J07986g		1	1-to-1	Anc_1.097	YNL260C	LTO1	Essential protein that forms a complex with Rli1p and Yae1p; ortholog of human ORAOV1, which is overexpressed in solid tumors; inviability of null mutant under standard conditions is complemented by overexpression of ORAOV1; essential for growth under standard (aerobic) conditions but not under anaerobic conditions; may have a role in protection of ribosomal assembly and function from damage due …	8.58374	1.03261	-1.09979	0.0680207	0.161345
	CAGL0C05687g							0	8.58374	1.03261	-1.09979	0.931528	-0.0480199
	CAGL0E05126g		0.96	1-to-1	Anc_2.312	YGL155W	CDC43	Beta subunit of geranylgeranyltransferase type I; catalyzes geranylgeranylation to the cysteine residue in proteins containing a C-terminal CaaX sequence ending in Leu or Phe; has substrates important for morphogenesis	8.58374	1.03261	-1.09979	0.466309	-0.487864
	CAGL0K04411g		0.005	1-to-1	Anc_4.198	YGR057C	LST7	Protein possibly involved in a post-Golgi secretory pathway; required for the transport of nitrogen-regulated amino acid permease Gap1p from the Golgi to the cell surface	8.58374	1.03261	-1.09979	-1.34687	-1.15373
	CAGL0M05929g		0.105	1-to-1	Anc_1.196	YKR065C	PAM17	Constituent of the TIM23 complex; proposed alternatively to be a component of the import motor (PAM complex) or to interact with and modulate the core TIM23 (Translocase of the Inner mitochondrial Membrane) complex; protein abundance increases in response to DNA replication stress	93.1949	60.9237	-1.09793	0.820217	17.6467	mitochondria
	CAGL0E02255g		0.12	1-to-1	Anc_3.071	YOL109W	ZEO1	Peripheral membrane protein of the plasma membrane; interacts with Mid2p; regulates the cell integrity pathway mediated by Pkc1p and Slt2p; the authentic protein is detected in a phosphorylated state in highly purified mitochondria	76.0274	47.4999	-1.09665	2.89618	0.18093
	CAGL0M01408g		0.955	1-to-1	Anc_5.367	YDR325W	YCG1	Subunit of the condensin complex; required for establishment and maintenance of chromosome condensation, chromosome segregation and chromatin binding of the condensin complex; required for clustering of tRNA genes at the nucleolus; required for replication slow zone (RSZ) breakage following Mec1p inactivation	18.3937	6.19563	-1.09565	0.6973	0.241231
	CAGL0A03080g		0.07	1-to-1	Anc_5.454	YDR379C-A		Protein involved in assembly of the succinate dehydrogenase complex; mitochondrial; mutations in human ortholog SDHAF1 are associated with infantile leukoencephalopathy	77.2537	48.5325	-1.09314	-0.204073	0.271504
	CAGL0M12705g	PHM4	0.105	1-to-1	Anc_7.260	YER072W	VTC1	Subunit of the vacuolar transporter chaperone (VTC) complex; VTC complex is involved in membrane trafficking, vacuolar polyphosphate accumulation, microautophagy and non-autophagic vacuolar fusion; also has mRNA binding activity; protein abundance increases in response to DNA replication stress	96.8736	64.0215	-1.09114	-3.21001	-2.40116
	CAGL0M00220g		0	1-to-1	Anc_4.379	YJR143C	PMT4	Protein O-mannosyltransferase; transfers mannose residues from dolichyl phosphate-D-mannose to protein serine/threonine residues; appears to form homodimers in vivo and does not complex with other Pmt proteins; target for new antifungals	181.485	133.206	-1.0911	1.4554	2.57841
	CAGL0H08525g		0.315	1-to-1	Anc_3.334	YBR091C	TIM12	Essential protein of the inner mitochondrial membrane; peripherally localized; component of the TIM22 complex, which is a twin-pore translocase that mediates insertion of numerous multispanning inner membrane proteins	63.7649	38.2064	-1.09052	-0.981952	3.22957
	CAGL0H10252g		0	1-to-1	Anc_3.277	YBR061C	TRM7	2'-O-ribose methyltransferase; methylates the 2'-O-ribose of tRNA-Phe, tRNA-Trp, and tRNA-Leu at positions C32 and N34 of the tRNA anticodon loop; crucial biological role likely modification of tRNA-Phe; interacts with Trm732p and Rtt10p in 2'-O-methylation of C32 and N34 substrate tRNAs, respectively	63.7649	38.2064	-1.09052	-2.78149	-4.0389
	CAGL0D04378g		0.615	1-to-1	Anc_3.240	YDR017C	KCS1	Inositol hexakisphosphate and inositol heptakisphosphate kinase; generation of high energy inositol pyrophosphates by Kcs1p is required for many processes such as vacuolar biogenesis, stress response, and telomere maintenance; inositol hexakisphosphate is also known as IP6; inositol heptakisphosphate is also known as IP7	42.9187	22.7173	-1.09051	-0.73222	-1.73887
	CAGL0M09779g	CTS1	0.015	1-to-1	Anc_6.080	YLR286C	CTS1	Endochitinase; required for cell separation after mitosis; transcriptional activation during the G1 phase of the cell cycle is mediated by transcription factor Ace2p	42.9187	22.7173	-1.09051	-3.86534	-3.672
	CAGL0F03707g		0.02	2-to-1	Anc_8.716			0	125.077	86.7389	-1.09032	-1.63715	-2.53782
	CAGL0I08789g		0	1-to-1	Anc_5.171	YGR169C	PUS6	tRNA:pseudouridine synthase; catalyzes the conversion of uridine to pseudouridine at position 31 in cytoplasmic and mitochondrial tRNAs; mutation of Asp168 to Ala abolishes enzyme activity; not essential for viability	241.571	183.804	-1.08981	-0.305066	-1.75783
	CAGL0J11066g		1	1-to-1	Anc_5.222	YLR002C	NOC3	Subunit of a nuclear complex with Noc2p and pre-replicative complexes; the Noc2p-Noc3p complex binds to 66S ribosomal precursors to mediate their maturation and intranuclear transport; binds to chromatin at active replication origins, and is required for pre-RC formation and maintenance during DNA replication licensing	14.715	4.13042	-1.08938	0.363845	1.44489
	CAGL0K11341g		0.095	1-to-1	Anc_8.451	YDR231C	COX20	Mitochondrial inner membrane protein; required for proteolytic processing of Cox2p and its assembly into cytochrome c oxidase	14.715	4.13042	-1.08938	-0.672662	-0.997001
	CAGL0L05962g		0.005	1-to-1	Anc_8.136	YGL178W	MPT5	mRNA-binding protein of the PUF family; binds to the 3' UTR of specific mRNAs, including those involved in mating type switching, cell wall integrity, chronological lifespan, chromatin modification, and spindle pole body architecture; recruits the CCR4-NOT deadenylase complex to mRNAs along with Dhh1p and Dcp1p to promote deadenylation, decapping, and decay; also interacts with the Caf20p transla…	126.304	87.7715	-1.0892	7.78108	31.9102
	CAGL0J08459g		0	2-to-2	Anc_1.055	YDR505C	PSP1	Asn and gln rich protein of unknown function; high-copy suppressor of POL1 (DNA polymerase alpha) and partial suppressor of CDC2 (polymerase delta) and CDC6 (pre-RC loading factor) mutations; overexpression results in growth inhibition; PSP1 has a paralog, YLR177W, that arose from the whole genome duplication	210.915	157.989	-1.08814	1.62219	4.37859
	CAGL0I07969g		0.34	1-to-1	Anc_3.128	YOL077W-A	ATP19	Subunit k of the mitochondrial F1F0 ATP synthase; F1F0 ATP synthase is a large, evolutionarily conserved enzyme complex required for ATP synthesis; associated only with the dimeric form of ATP synthase	127.53	88.8041	-1.08812	1.93787	1.82366
	CAGL0E01155g		0.03	1-to-1	Anc_8.337	YDR156W	RPA14	RNA polymerase I subunit A14	52.7287	29.9456	-1.08806	-3.12333	-1.75592
	CAGL0M06457g		0.25	1-to-1	Anc_8.557	YBR187W	GDT1	Protein of unknown function involved in calcium homeostasis; localizes to the cis- and medial-Golgi apparatus; GFP-fusion protein localizes to the vacuole; TMEM165, a human gene which causes Congenital Disorders of Glycosylation is orthologous and functionally complements the null allele; expression pattern and physical interactions suggest a possible role in ribosome biogenesis; expression reduc…	35.5612	17.5543	-1.08622	0.0381841	0.221924
	CAGL0K05995g		0	2-to-2	Anc_6.048	YLR260W	LCB5	Minor sphingoid long-chain base kinase; possibly involved in synthesis of long-chain base phosphates, which function as signaling molecules; LCB5 has a paralog, LCB4, that arose from the whole genome duplication	133.661	93.9671	-1.08324	-3.17892	-5.81291
	CAGL0I09262g		0.36	1-to-1	Anc_1.340	YBR262C	AIM5	Mitochondrial inner membrane protein; subunit of the mitochondrial inner membrane organizing system (MitOS, MICOS, or MINOS), a scaffold-like structure on the intermembrane space side of the inner membrane which has a role in the maintenance of crista junctions and inner membrane architecture	101.779	68.152	-1.08317	2.34204	3.40754	mitochondria
	CAGL0L11440g		0	1-to-1	Anc_4.340	YML072C	TCB3	Cortical ER protein involved in ER-plasma membrane tethering; one of 6 proteins (Ist2p, Scs2p, Scs22p, Tcb1p, Tcb2p, Tcb3p) that connect ER to the plasma membrane (PM) and regulate PM phosphatidylinositol-4-phosphate (PI4P) levels by controlling access of Sac1p phosphatase to its substrate PI4P in the PM; localized to the bud via specific mRNA transport; non-tagged protein detected in a phosphory…	621.708	514.238	-1.08203	-0.419228	-1.42037
	CAGL0K09262g		0	1-to-1	Anc_6.327	YCR059C	YIH1	Negative regulator of eIF2 kinase Gcn2p; competes with Gcn2p for binding to Gcn1p; may contribute to regulation of translation in response to starvation via regulation of Gcn2p; binds to monomeric actin and to ribosomes and polyribosomes; ortholog of mammalian IMPACT	82.1586	52.6629	-1.08048	1.14051	0.735083
	CAGL0I02420g		0.075	1-to-1	Anc_5.066	YHR171W	ATG7	Autophagy-related protein and dual specificity member of the E1 family; mediates the conjugation of Atg12p with Atg5p and Atg8p with phosphatidylethanolamine which are required steps in autophagosome formation; E1 enzymes are also known as ubiquitin-activating enzymes	138.566	98.0975	-1.07991	3.13988	1.63756
	CAGL0M06611g		0.035	1-to-1	Anc_2.295	YIL088C	AVT7	Putative transporter; member of a family of seven S. cerevisiae genes (AVT1-7) related to vesicular GABA-glycine transporters	29.43	13.4239	-1.07948	-1.83421	-0.188231
	CAGL0G03377g		0.11	1-to-1	Anc_7.402	YER106W	MAM1	Monopolin; kinetochore associated protein involved in chromosome attachment to meiotic spindle	29.43	13.4239	-1.07948	-0.223772	-1.36729
	CAGL0D02728g		0	1-to-1	Anc_4.369	YHR199C	AIM46	Putative protein of unknown function; the authentic, non-tagged protein is detected in highly purified mitochondria in high-throughput studies; null mutant displays elevated frequency of mitochondrial genome loss	139.792	99.1301	-1.07915	-0.0412298	-1.07043
	CAGL0B02948g	BMT4	0	1-to-0	0			0	852.243	718.693	-1.07706	-2.43601	-3.97353
	CAGL0I06446g		0.175	1-to-1	Anc_7.527	YPR171W	BSP1	Adapter that links synaptojanins to the cortical actin cytoskeleton; the synaptojanins are Inp52p and Inp53p	36.7875	18.5869	-1.07399	-0.727957	0.435034
	CAGL0D05148g		0	1-to-0	Anc_7.195			0	45.3712	24.7825	-1.0727	2.21566	1.33358
	CAGL0M09911g		0.005	1-to-1	Anc_4.269	YLR405W	DUS4	Dihydrouridine synthase; member of a widespread family of conserved proteins including Smm1p, Dus1p, and Dus3p	111.589	76.4128	-1.07031	3.50163	0.836298
	CAGL0K06677g	MET8	0	1-to-1	Anc_6.105	YBR213W	MET8	Bifunctional dehydrogenase and ferrochelatase; involved in the biosynthesis of siroheme, a prosthetic group used by sulfite reductase; required for sulfate assimilation and methionine biosynthesis	87.0636	56.7933	-1.06973	-1.631	-1.40661
	CAGL0H10582g		0	1-to-1	Anc_2.307	YDL122W	UBP1	Ubiquitin-specific protease; removes ubiquitin from ubiquitinated proteins; cleaves at the C terminus of ubiquitin fusions irrespective of their size; capable of cleaving polyubiquitin chains	359.291	286.032	-1.06694	-0.69975	-2.42896
	CAGL0E03894g	FPS2	0	2-to-1	Anc_4.010			0	115.267	79.5106	-1.06638	0.956069	-0.0774855
	CAGL0A03454g		1	1-to-1	Anc_2.408	YLR033W	RSC58	Component of the RSC chromatin remodeling complex; RSC functions in transcriptional regulation and elongation, chromosome stability, and establishing sister chromatid cohesion; involved in telomere maintenance	24.525	10.3261	-1.06513	-0.362965	2.75732
	CAGL0G05654g		0.865	1-to-1	Anc_2.065	YDL217C	TIM22	Essential core component of the mitochondrial TIM22 complex; involved in insertion of polytopic proteins into the inner membrane; forms the channel through which proteins are imported	24.525	10.3261	-1.06513	-0.344939	0.506142
	CAGL0G03135g		0.01	1-to-1	Anc_3.435	YGR096W	TPC1	Mitochondrial membrane transporter; mediates uptake of the essential cofactor thiamine pyrophosphate (ThPP) into mitochondria; expression appears to be regulated by carbon source; member of the mitochondrial carrier family	89.5161	58.8585	-1.06497	-0.604588	-1.07141
	CAGL0J10714g		0	1-to-0	0			0	46.5974	25.8151	-1.06464	-0.13064	-1.40363
	CAGL0M13101g		0	2-to-1	Anc_2.589			0	46.5974	25.8151	-1.06464	-2.66305	-2.48841
	CAGL0D00704g		0.015	1-to-1	Anc_4.263	YDL072C	YET3	Protein of unknown function; YET3 null mutant decreases the level of secreted invertase; homolog of human BAP31 protein; protein abundance increases in response to DNA replication stress	30.6562	14.4565	-1.06343	1.30397	0.998842
	CAGL0M07876g	MDE1	0.01	1-to-1	Anc_5.129	YJR024C	MDE1	5'-methylthioribulose-1-phosphate dehydratase; acts in the methionine salvage pathway; potential Smt3p sumoylation substrate; expression downregulated by caspofungin and deletion mutant is caspofungin resistant	30.6562	14.4565	-1.06343	-1.03822	-0.573256
	CAGL0G08888g		0.15	1-to-1	Anc_2.229	YIL132C	CSM2	Component of the Shu complex, which promotes error-free DNA repair; Shu complex mediates inhibition of Srs2p function; structural analysis reveals a similar DNA-binding region in both Psy3p and Csm2p and that both regions work together to form a single DNA binding site; required for accurate chromosome segregation during meiosis	19.62	7.22824	-1.06275	1.20735	0.824048
	CAGL0M11154g		0.45	1-to-1	Anc_3.309	YDR060W	MAK21	Constituent of 66S pre-ribosomal particles; required for large (60S) ribosomal subunit biogenesis; involved in nuclear export of pre-ribosomes; required for maintenance of dsRNA virus; homolog of human CAATT-binding protein	38.0137	19.6195	-1.06271	1.73222	2.71368
	CAGL0G03795g	SSA1	0	1-to-1	Anc_4.035	YLL024C	SSA2	ATP-binding protein; involved in protein folding and vacuolar import of proteins; member of heat shock protein 70 (HSP70) family; associated with the chaperonin-containing T-complex; present in the cytoplasm, vacuolar membrane and cell wall; 98% identical with paralog Ssa1p, but subtle differences between the two proteins provide functional specificity with respect to propagation of yeast [URE3] …	91.9686	60.9237	-1.06057	4.72392	23.7972
	CAGL0I06875g		0.005	2-to-2	Anc_8.181	YER139C	RTR1	CTD phosphatase; dephosphorylates S5-P in the C-terminal domain of Rpo21p; has a cysteine-rich motif required for function and conserved in eukaryotes; shuttles between the nucleus and cytoplasm; RTR1 has a paralog, RTR2, that arose from the whole genome duplication	274.68	213.749	-1.05608	-0.678704	-3.61899
	CAGL0I07821g		0	1-to-1	Anc_3.115	YOL087C	DUF1	Ubiquitin-binding protein of unknown function; contains one WD40 repeat in a beta-propeller fold; green fluorescent protein (GFP)-fusion protein localizes to the cytoplasm; homolog of human WDR48/UAF1, which is involved in regulating the Fanconi anemia pathway; deletion mutant is sensitive to various chemicals including phenanthroline, sanguinarine, and nordihydroguaiaretic acid	128.756	90.8693	-1.05515	-4.41892	-5.49397
	CAGL0L04378g		0	1-to-1	Anc_5.502	YOR161C	PNS1	Protein of unknown function; has similarity to Torpedo californica tCTL1p, which is postulated to be a choline transporter, neither null mutation nor overexpression affects choline transport	269.775	209.619	-1.0547	0.293347	1.59668
	CAGL0F03113g		0	1-to-1	Anc_5.533	YDR425W	SNX41	Sorting nexin; involved in the retrieval of late-Golgi SNAREs from the post-Golgi endosome to the trans-Golgi network; interacts with Snx4p	264.87	205.489	-1.05336	1.96347	2.26562
	CAGL0H10472g		0.01	1-to-1	Anc_2.322	YDL115C	IWR1	RNA polymerase II transport factor, conserved from yeast to humans; also has a role in transporting RNA polymerase III into the nucleus; interacts with most of the RNAP II subunits; nucleo-cytoplasmic shuttling protein; deletion causes hypersensitivity to K1 killer toxin; protein increases in abundance and relocalizes from nucleus to cytoplasm upon DNA replication stress	256.286	198.26	-1.05111	-2.15845	-3.80476
	CAGL0J02508g	AWP1	0.015	1-to-0	0			0	315.146	248.858	-1.05078	-0.517085	-2.16745
	CAGL0G03179g	ASK10	0.01	2-to-2	Anc_3.438	YGR097W	ASK10	Component of RNA polymerase II holoenzyme; phosphorylated in response to oxidative stress; has a role in destruction of Ssn8p; proposed to function in activation of the glycerol channel Fps1p; ASK10 has a paralog, RGC1, that arose from the whole genome duplication	49.0499	27.8804	-1.04998	-2.24868	-0.128044
	CAGL0G06402g		0	1-to-1	Anc_7.033	YOR356W	CIR2	Putative ortholog of human ETF-dH; found in a large supramolecular complex with other mitochondrial dehydrogenases; may have a role in oxidative stress response; ETF-dH is also known as electron transfer flavoprotein dehydrogenase	310.241	244.728	-1.04902	0.201183	-1.27222
	CAGL0J04642g		0.02	1-to-1	Anc_4.296	YLR422W		Protein of unknown function with similarity to human DOCK proteins; interacts with Ino4p; green fluorescent protein (GFP)-fusion protein localizes to the cytoplasm, YLR422W is not an essential protein; DOCK proteins act as guanine nucleotide exchange factors	310.241	244.728	-1.04902	-1.36929	-4.66844
	CAGL0E04532g		0.04	1-to-1	Anc_5.605	YOR021C	SFM1	SPOUT methyltransferase; catalyzes omega-monomethylation of Rps3p on Arg-146; not an essential gene; predicted to be involved in rRNA processing and ribosome biogenesis and in biopolymer catabolism	77.2537	49.5651	-1.04866	-0.309366	-2.404
	CAGL0L03652g		0.04	1-to-1	Anc_1.264	YJL102W	MEF2	Mitochondrial elongation factor involved in translational elongation	78.4799	50.5977	-1.04578	33.9477	36.7479	mitochondria
	CAGL0J09724g		0	1-to-1	Anc_8.449	YDL202W	MRPL11	Mitochondrial ribosomal protein of the large subunit	12.2625	3.09782	-1.04504	8.30786	9.65957	mitochondria
	CAGL0M08338g		0.88	1-to-1	Anc_1.179	YKL170W	MRPL38	Mitochondrial ribosomal protein of the large subunit; appears as two protein spots (YmL34 and YmL38) on two-dimensional SDS gels; protein abundance increases in response to DNA replication stress	12.2625	3.09782	-1.04504	3.67033	4.7119	mitochondria
	CAGL0L08272g		0.99	1-to-1	Anc_2.206	YIL142W	CCT2	Subunit beta of the cytosolic chaperonin Cct ring complex; related to Tcp1p, required for the assembly of actin and tubulins in vivo	12.2625	3.09782	-1.04504	-0.500279	-0.360073
	CAGL0H03333g		0.07	1-to-1	Anc_6.199	YGL080W	FMP37	Highly conserved subunit of the mitochondrial pyruvate carrier; a mitochondrial inner membrane complex comprised of Fmp37p/Mpc1p and either Mpc2p or Fmp43p/Mpc3p mediates mitochondrial pyruvate uptake; null mutant displays slow growth that is complemented by expression of human or mouse ortholog; mutation in human ortholog is associated with lactic acidosis and hyperpyruvatemia	12.2625	3.09782	-1.04504	0.193685	-0.387454
	CAGL0D04394g		0.79	1-to-1	Anc_3.239	YDR016C	DAD1	Essential subunit of the Dam1 complex (aka DASH complex); complex couples kinetochores to the force produced by MT depolymerization thereby aiding in chromosome segregation; is transferred to the kinetochore prior to mitosis	12.2625	3.09782	-1.04504	0.466309	-0.487864
	CAGL0H03113g		0.15	1-to-1	Anc_6.182	YGL090W	LIF1	Component of the DNA ligase IV complex; this complex mediates nonhomologous end joining in DNA double-strand break repair; physically interacts with Dnl4p and Nej1p; homologous to mammalian XRCC4 protein	12.2625	3.09782	-1.04504	-1.26246	-1.07414
	CAGL0B03245g		0.01	1-to-1	Anc_1.303	YBR283C	SSH1	Subunit of the Ssh1 translocon complex; Sec61p homolog involved in co-translational pathway of protein translocation; not essential	15.9412	5.16303	-1.04479	-0.399801	2.46769
	CAGL0J03960g		0	2-to-2	Anc_8.651	YOR229W	WTM2	Transcriptional modulator; involved in regulation of meiosis, silencing, and expression of RNR genes; involved in response to replication stress; contains WD repeats; relocalizes to the cytosol in response to hypoxia; WTM2 has a paralog, UME1, that arose from the whole genome duplication	219.498	167.282	-1.04322	-3.52954	-4.05935
	CAGL0I06666g		0.005	1-to-1	Anc_8.198	YER149C	PEA2	Coiled-coil polarisome protein; required for polarized morphogenesis, cell fusion, and low affinity Ca2+ influx; forms polarisome complex with Bni1p, Bud6p, and Spa2p; localizes to sites of polarized growth	79.7061	51.6303	-1.04303	-1.30556	-3.47321
	CAGL0E04818g		0.08	1-to-1	Anc_8.430	YDR219C	MFB1	Mitochondria-associated F-box protein; involved in maintenance of normal mitochondrial morphology; interacts with Skp1p through the F-box motif; preferentially localizes to the mother cell during budding	40.4662	21.6847	-1.04259	1.34656	4.37301
	CAGL0E01793g	YPS6	0	1-to-0	0			0	213.367	162.119	-1.04229	-0.0374786	-1.5889
	CAGL0B04741g	PGS1	0	1-to-1	Anc_1.415	YCL004W	PGS1	Phosphatidylglycerolphosphate synthase; catalyzes the synthesis of phosphatidylglycerolphosphate from CDP-diacylglycerol and sn-glycerol 3-phosphate in the first committed and rate-limiting step of cardiolipin biosynthesis	289.395	227.173	-1.04171	0.134029	5.39861	mitochondria
	CAGL0L02343g		0.005	1-to-1	Anc_7.144	YEL001C	IRC22	Putative protein of unknown function; green fluorescent protein (GFP)-fusion localizes to the ER; YEL001C is non-essential; null mutant displays increased levels of spontaneous Rad52p foci	105.457	72.2824	-1.04166	1.10918	-0.321471
	CAGL0C01441g		0	1-to-1	Anc_6.177	YPL183C	RTT10	WD40 domain-containing protein involved in endosomal recycling; forms a complex with Rrt2p that functions in the retromer-mediated pathway for recycling internalized cell-surface proteins; evidence it interacts with Trm7p for 2'-O-methylation of N34 of substrate tRNAs; has a role in regulation of Ty1 transposition; human ortholog is WDR6	105.457	72.2824	-1.04166	-0.0410405	-3.29444
	CAGL0K11836g		0	1-to-1	Anc_3.259	YDR030C	RAD28	Protein involved in DNA repair; related to the human CSA protein that is involved in transcription-coupled repair nucleotide excision repair	166.77	122.88	-1.04123	0.343641	-0.0998007
	CAGL0I09009g		0	1-to-1	Anc_1.351	YFR025C	HIS2	Histidinolphosphatase; catalyzes the eighth step in histidine biosynthesis; mutations cause histidine auxotrophy and sensitivity to Cu, Co, and Ni salts; transcription is regulated by general amino acid control	438.997	357.282	-1.04003	0.0965999	-1.42421
	CAGL0L06688g		0.045	1-to-0	0			0	51.5024	29.9456	-1.03702	0.517552	0.420397
	CAGL0G03685g		0.03	1-to-0	0			0	20.8462	8.26084	-1.03466	-0.199088	-0.809644
	CAGL0I04598g		0	1-to-1	Anc_3.247	YBR044C	TCM62	Protein involved in assembly of the succinate dehydrogenase complex; mitochondrial; putative chaperone	87.0636	57.8259	-1.02878	-0.873992	6.54877
	CAGL0L07458g		0.045	1-to-1	Anc_3.280	YBR065C	ECM2	Pre-mRNA splicing factor; facilitates the cooperative formation of U2/U6 helix II in association with stem II in the spliceosome, function may be regulated by Slu7p	26.9775	12.3913	-1.02655	0.337432	-0.625678
	CAGL0L10142g	RSB1	0	1-to-1	Anc_5.647	YOR049C	RSB1	Suppressor of sphingoid LCB sensitivity of an LCB-lyase mutation; putative integral membrane transporter or flippase that may transport long chain bases (LCBs) from the cytoplasmic side toward the extracytoplasmic side of the membrane	236.666	182.771	-1.02518	-0.616819	-1.76381
	CAGL0G02541g		0	2-to-2	Anc_5.706	YKR096W	ESL2	Protein of unknown function; interacts with Pex14p; may interact with ribosomes, based on co-purification experiments; green fluorescent protein (GFP)-fusion protein localizes to the nucleus and cytoplasm; predicted to contain a PINc domain; ESL2 has a paralog, ESL1, that arose from the whole genome duplication	372.78	300.488	-1.02472	12.2859	43.0942
	CAGL0H06732g		0.02	1-to-1	Anc_5.714	YIL156W-B		Putative protein of unknown function; originally identified based on homology to <i>Ashbya gossypii</i> and other related yeasts	34.335	17.5543	-1.02342	0.217764	-2.07283
	CAGL0H03927g		0	1-to-1	Anc_1.412	YCL008C	STP22	Component of the ESCRT-I complex; ESCRT-I is involved in ubiquitin-dependent sorting of proteins into the endosome; homologous to the mouse and human Tsg101 tumor susceptibility gene; mutants exhibit a Class E Vps phenotype	91.9686	61.9563	-1.02112	-4.24574	-3.05585
	CAGL0L12320g		0	1-to-1	Anc_8.266	YLR091W	GEP5	Protein of unknown function; required for mitochondrial genome maintenance; detected in highly purified mitochondria in high-throughput studies; null mutant has decreased levels of cardiolipin and phosphatidylethanolamine	155.734	114.619	-1.01534	46.826	55.9482	mitochondria
	CAGL0K11968g		0.02	1-to-1	Anc_3.271	YDR036C	EHD3	3-hydroxyisobutyryl-CoA hydrolase; member of a family of enoyl-CoA hydratase/isomerases; non-tagged protein is detected in highly purified mitochondria in high-throughput studies; phosphorylated; mutation affects fluid-phase endocytosis	73.5749	47.4999	-1.01257	-0.812609	-0.254085
	CAGL0L06974g		0.045	1-to-1	Anc_2.379	YDL086W		Putative carboxymethylenebutenolidase; the authentic, non-tagged protein is detected in highly purified mitochondria in high-throughput studies; YDL086W is not an essential gene	22.0725	9.29345	-1.01038	-1.67145	-1.17038
	CAGL0M13453g		0.93	1-to-1	Anc_5.047	YHR188C	GPI16	Subunit of the glycosylphosphatidylinositol transamidase complex; transmembrane protein; adds GPIs to newly synthesized proteins; human PIG-Tp homolog	22.0725	9.29345	-1.01038	-0.399718	-1.6629
	CAGL0M03993g		0.995	1-to-1	Anc_3.033	YNL312W	RFA2	Subunit of heterotrimeric Replication Protein A (RPA); RPA is a highly conserved single-stranded DNA binding protein involved in DNA replication, repair, and recombination; protein abundance increases in response to DNA replication stress	17.1675	6.19563	-1.00834	1.3913	0.392099
	CAGL0K08294g		0.055	1-to-1	Anc_1.216	YKR054C	DYN1	Cytoplasmic heavy chain dynein; microtubule motor protein, required for anaphase spindle elongation; involved in spindle assembly, chromosome movement, and spindle orientation during cell division, targeted to microtubule tips by Pac1p	295.526	234.401	-1.00713	-0.145861	-0.94225
	CAGL0K02981g		0.015	1-to-1	Anc_2.532	YMR069W	NAT4	N alpha-acetyl-transferase; involved in acetylation of the N-terminal residues of histones H4 and H2A	104.231	72.2824	-1.0068	1.49221	1.97256
	CAGL0J10032g		0.97	1-to-1	Anc_2.247	YNL061W	NOP2	rRNA m5C methyltransferase; methylates cytosine at position 2870 of 25S rRNA while Rcm1p methylates cytosine at position 2278; contains seven beta-strand methyltransferase motif; essential for processing and maturation of 27S pre-rRNA and large ribosomal subunit biogenesis; localized to the nucleolus; constituent of 66S pre-ribosomal particles; homolog of p120/NSUN1, a human gene upregulated in c…	9.80999	2.06521	-1.00509	-0.761589	0.292981
	CAGL0L10186g		0.01	1-to-1	Anc_5.653	YOR052C	TMC1	AN1-type zinc finger protein of unknown function; may protect cells from trivalent metalloid induced proteotoxicity; contains a PACE promoter element, a transcriptional profile similar to CUZ1 and RPN2, and decreased expression in an RPN4 mutant; induced by nitrogen limitation and weak acid; ortholog of human AIRAP, which stimulates proteasome activity in response to arsenic; protein abundance in…	77.2537	50.5977	-1.00465	1.78873	2.8974
	CAGL0L10912g		0.005	1-to-1	Anc_8.723	YOR273C	TPO4	Polyamine transporter of the major facilitator superfamily; member of the 12-spanner drug:H(+) antiporter DHA1 family; recognizes spermine, putrescine, and spermidine; localizes to the plasma membrane	288.168	228.206	-1.00398	0.561402	-2.71969
	CAGL0H03861g		0.01	2-to-2	Anc_1.408	YNL004W	HRB1	Poly(A+) RNA-binding protein; involved in the export of mRNAs from the nucleus to the cytoplasm; similar to Npl3p; HRB1 has a paralog, GBP2, that arose from the whole genome duplication	46.5974	26.8477	-1.00329	1.83306	14.2165
	CAGL0A00803g		0.825	1-to-1	Anc_4.128	YAL001C	TFC3	Subunit of RNA polymerase III transcription initiation factor complex; part of the TauB domain of TFIIIC that binds DNA at the BoxB promoter sites of tRNA and similar genes; cooperates with Tfc6p in DNA binding; largest of six subunits of the RNA polymerase III transcription initiation factor complex (TFIIIC)	46.5974	26.8477	-1.00329	-0.654142	-0.609808
	CAGL0C02651g		0	1-to-1	Anc_4.253	YLR393W	ATP10	Assembly factor for the F0 sector of mitochondrial F1F0 ATP synthase; mitochondrial inner membrane protein; interacts genetically with ATP6	61.3124	38.2064	-0.997861	11.4596	10.583	mitochondria
	CAGL0L07260g		0.93	1-to-1	Anc_2.359	YDL098C	SNU23	Component of the U4/U6.U5 snRNP complex; involved in mRNA splicing via spliceosome	29.43	14.4565	-0.995615	0.243883	0.140693
	CAGL0M06831g	CRZ1	0.02	1-to-1	Anc_2.303	YNL027W	CRZ1	Transcription factor, activates transcription of stress response genes; nuclear localization is positively regulated by calcineurin-mediated dephosphorylation; rapidly localizes to the nucleus under blue light stress	29.43	14.4565	-0.995615	-1.76859	-2.40161	calcineurin
	CAGL0A00627g		0	2-to-2	Anc_4.124	YGL002W	ERP6	Member of the p24 family involved in ER to Golgi transport; similar to Emp24p and Erv25p; the authentic, non-tagged protein is detected in highly purified mitochondria in high-throughput studies; ERP6 has a paralog, ERP1, that arose from the whole genome duplication	123.851	88.8041	-0.993814	0.342789	1.79056
	CAGL0I08481g		0.06	1-to-1	Anc_7.522	YPR166C	MRP2	Mitochondrial ribosomal protein of the small subunit	13.4887	4.13042	-0.992315	17.4939	19.7443	mitochondria
	CAGL0G04389g		0.005	2-to-2	Anc_1.250	YJL110C	GZF3	GATA zinc finger protein; negatively regulates nitrogen catabolic gene expression by competing with Gat1p for GATA site binding; function requires a repressive carbon source; dimerizes with Dal80p and binds to Tor1p; GZF3 has a paralog, DAL80, that arose from the whole genome duplication	13.4887	4.13042	-0.992315	0.246759	2.52752
	CAGL0F00561g		0.98	1-to-1	Anc_1.512	YJR063W	RPA12	RNA polymerase I subunit A12.2; contains two zinc binding domains, and the N terminal domain is responsible for anchoring to the RNA pol I complex	13.4887	4.13042	-0.992315	0.313424	0.83693
	CAGL0E05170g	GRE2(A)	0.025	1-to-1	0	YGL157W	ARI1	NADPH-dependent aldehyde reductase; utilizes aromatic and alophatic aldehyde substrates; member of the short-chain dehydrogenase/reductase superfamily	84.6111	56.7933	-0.991773	-1.58156	-1.36407
	CAGL0F05093g		0.005	1-to-1	Anc_4.279	YLR412W	BER1	Protein involved in microtubule-related processes; GFP-fusion protein localizes to the cytoplasm and is induced in response to the DNA-damaging agent MMS; YLR412W is not an essential gene; similar to Arabidopsis SRR1 gene	49.0499	28.913	-0.990913	1.26431	2.03433
	CAGL0I06138g		0.01	1-to-1	Anc_1.190	YJL157C	FAR1	CDK inhibitor and nuclear anchor; during the cell cycle Far1p sequesters the GEF Cdc24p in the nucleus; phosphorylation by Cdc28p-Cln results in SCFCdc4 complex-mediated ubiquitin-dependent degradation, releasing Cdc24p for export and activation of GTPase Cdc42p; in response to pheromone, phosphorylation of Far1p by MAPK Fus3p results in association with, and inhibition of Cdc28p-Cln, as well as …	188.842	143.532	-0.990875	-1.06384	-0.766934
	CAGL0K06919g	MCX1	0.19	1-to-1	Anc_6.124	YBR227C	MCX1	Mitochondrial matrix protein; putative ATP-binding chaperone with non-proteolytic function; similar to bacterial ClpX proteins	63.7649	40.2716	-0.990477	-0.942658	-2.21235
	CAGL0G02535g		0.385	1-to-1	Anc_5.705	YKR095W-A	PCC1	Component of the EKC/KEOPS protein complex; EKC/KEOPS complex is required for t6A tRNA modification and may have roles in telomere maintenance and transcription; other complex members are Kae1p, Gon7p, Bud32p, and Cgi121p	133.661	97.0649	-0.990387	2.78775	2.56194
	CAGL0J01892g	PAN1	0.15	1-to-1	Anc_7.160	YIR006C	PAN1	Part of actin cytoskeleton-regulatory complex Pan1p-Sla1p-End3p; associates with actin patches on cell cortex; promotes protein-protein interactions essential for endocytosis; binds to and activates Arp2/3 complex in vitro; phosphorylation of Thr-1225 is regulated by MAPK Hog1p in response to osmotic stress; previously thought to be a subunit of poly(A) ribonuclease	185.164	140.434	-0.990189	-4.67739	-5.38373
	CAGL0L02893g		0	1-to-1	Anc_8.616	YOR205C	GEP3	Protein required for mitochondrial ribosome small subunit biogenesis; null mutant is defective in respiration and in maturation of 15S rRNA; protein is localized to the mitochondrial inner membrane; null mutant interacts synthetically with prohibitin (Phb1p)	85.8374	57.8259	-0.989953	29.1969	27.1491	mitochondria
	CAGL0J10362g		0.03	2-to-2	Anc_6.157	YGL101W		Protein of unknown function; non-essential gene; interacts with the DNA helicase Hpr5p; YGL101W has a paralog, YBR242W, that arose from the whole genome duplication	172.901	130.108	-0.988393	0.0883002	-2.40627
	CAGL0L04928g		0.025	2-to-2	Anc_2.610	YKL068W	NUP100	FG-nucleoporin component of central core of the nuclear pore complex; contributes directly to nucleocytoplasmic transport and maintenance of the nuclear pore complex (NPC) permeability barrier and is involved in gene tethering at the nuclear periphery; NUP100 has a paralog, NUP116, that arose from the whole genome duplication	145.924	107.391	-0.988094	-0.452205	-2.11748
	CAGL0H08261g		0	2-to-2	Anc_5.609	YOR019W		Protein of unknown function; may interact with ribosomes, based on co-purification experiments; YOR019W has a paralog, JIP4, that arose from the whole genome duplication	153.281	113.587	-0.987553	1.53537	-0.0143033
	CAGL0C00792g		0	0	0			0	160.639	119.782	-0.987521	-1.09036	-0.751941
	CAGL0L05082g		0.04	1-to-1	Anc_2.624	YKL077W		Putative protein of unknown function; green fluorescent protein (GFP)-fusion protein localizes to the vacuole	88.2899	59.8911	-0.986555	-0.954562	-0.905787
	CAGL0D03960g		0.92	1-to-1	Anc_5.309	YHR036W	BRL1	Essential nuclear envelope integral membrane protein; identified as a suppressor of a conditional mutation in the major karyopherin, CRM1; homologous to and interacts with Brr6p, a nuclear envelope protein involved in nuclear export	50.2762	29.9456	-0.985292	-0.20231	0.816385
	CAGL0A03344g		0	2-to-2	Anc_2.419	YMR119W	ASI1	Putative integral membrane E3 ubiquitin ligase; acts with Asi2p and Asi3p to ensure the fidelity of SPS-sensor signalling by maintaining the dormant repressed state of gene expression in the absence of inducing signals; ASI1 has a paralog, ASI3, that arose from the whole genome duplication	240.345	187.934	-0.984213	0.0587155	-1.54779
	CAGL0E02079g		0.005	1-to-1	Anc_3.057	YOL116W	MSN1	Transcriptional activator; involved in regulation of invertase and glucoamylase expression, invasive growth and pseudohyphal differentiation, iron uptake, chromium accumulation, and response to osmotic stress; localizes to the nucleus; relative distribution to the nucleus increases upon DNA replication stress	90.7424	61.9563	-0.983459	-3.15875	-4.20927
	CAGL0F06347g	STV1	0	1-to-1	Anc_2.617	YMR054W	STV1	Subunit a of the vacuolar-ATPase V0 domain; one of two isoforms (Stv1p and Vph1p); Stv1p is located in V-ATPase complexes of the Golgi and endosomes while Vph1p is located in V-ATPase complexes of the vacuole	30.6562	15.4891	-0.982364	-1.03455	-1.37343
	CAGL0B00462g		0.025	1-to-1	Anc_1.012	YCL055W	KAR4	Transcription factor required for response to pheromones; also required during meiosis; exists in two forms, a slower-migrating form more abundant during vegetative growth and a faster-migrating form induced by pheromone	91.9686	62.9889	-0.982016	0.546658	-0.57437
	CAGL0H00572g		0	1-to-1	Anc_7.500	YJR116W	TDA4	Putative protein of unknown function; null mutant is sensitive to expression of the top1-T722A allele	93.1949	64.0215	-0.980639	-2.19851	-3.14184
	CAGL0M07205g		0	1-to-1	Anc_4.360	YHR195W	NVJ1	Nuclear envelope protein; anchored to the nuclear inner membrane, that interacts with the vacuolar membrane protein Vac8p to promote formation of nucleus-vacuole junctions during piecemeal microautophagy of the nucleus (PMN)	51.5024	30.9782	-0.980013	1.26898	-0.178691
	CAGL0F06787g		0.245	1-to-1	Anc_2.659	YIR025W	MND2	Subunit of the Anaphase-Promoting Complex/Cyclosome (APC/C); necessary for maintaining sister chromatid cohesion in prophase I of meiosis by inhibiting premature ubiquitination and subsequent degradation of substrates by the APC(Ama1) ubiquitin ligase	51.5024	30.9782	-0.980013	-0.43431	-0.924503
	CAGL0L07953g		0.205	1-to-1	Anc_1.437	YCR020W-B	HTL1	Component of the RSC chromatin remodeling complex; RSC functions in transcriptional regulation and elongation, chromosome stability, and establishing sister chromatid cohesion; involved in telomere maintenance	7.35749	1.03261	-0.979125	-0.500279	3.97672
	CAGL0G07975g		0.955	1-to-1	Anc_6.355	YNR038W	DBP6	Essential protein involved in ribosome biogenesis; putative ATP-dependent RNA helicase of the DEAD-box protein family	7.35749	1.03261	-0.979125	0.329247	1.00534
	CAGL0L08756g		0.9	1-to-1	Anc_8.078	YPL012W	RRP12	Protein required for export of the ribosomal subunits; associates with the RNA components of the pre-ribosomes; has a role in nuclear import in association with Pse1p; contains HEAT-repeats	7.35749	1.03261	-0.979125	0.798483	0.665571
	CAGL0D04620g		1	2-to-2	Anc_3.452	YPR119W	CLB2	B-type cyclin involved in cell cycle progression; activates Cdc28p to promote the transition from G2 to M phase; accumulates during G2 and M, then targeted via a destruction box motif for ubiquitin-mediated degradation by the proteasome; CLB2 has a paralog, CLB1, that arose from the whole genome duplication	7.35749	1.03261	-0.979125	0.313424	0.471266
	CAGL0G07227g		0.94	1-to-2	Anc_5.566	YML026C	RPS18B	Protein component of the small (40S) ribosomal subunit; homologous to mammalian ribosomal protein S18 and bacterial S13; RPS18B has a paralog, RPS18A, that arose from the whole genome duplication; protein abundance increases in response to DNA replication stress	7.35749	1.03261	-0.979125	0.102191	0.242396
	CAGL0E05478g		0.83	1-to-1	Anc_7.052	YOR340C	RPA43	RNA polymerase I subunit A43	7.35749	1.03261	-0.979125	0.102191	0.242396
	CAGL0M11550g		1	1-to-1	Anc_8.292	YLR103C	CDC45	DNA replication initiation factor; recruited to MCM pre-RC complexes at replication origins; promotes release of MCM from Mcm10p, recruits elongation machinery; mutants in human homolog may cause velocardiofacial and DiGeorge syndromes	7.35749	1.03261	-0.979125	0.0680207	0.161345
	CAGL0J10604g		0.985	1-to-1	Anc_5.549	YDR437W	GPI19	Subunit of GPI-GlcNAc transferase involved in synthesis of GlcNAc-PI; N-acetylglucosaminyl phosphatidylinositol (GlcNAc-PI) is the first intermediate in glycosylphosphatidylinositol (GPI) anchor synthesis; shares similarity with mammalian PIG-P	7.35749	1.03261	-0.979125	0.0680207	0.161345
	CAGL0A04719g		0.99	1-to-1	Anc_3.574	YFR050C	PRE4	Beta 7 subunit of the 20S proteasome	7.35749	1.03261	-0.979125	-0.162446	-0.0480199
	CAGL0K07029g		0.995	1-to-1	Anc_6.148	YBR237W	PRP5	RNA helicase in the DEAD-box family; necessary for prespliceosome formation, bridges U1 and U2 snRNPs and enables stable U2 snRNP association with intron RNA	7.35749	1.03261	-0.979125	-0.344939	-0.21606
	CAGL0L05456g	PHO86	0.05	1-to-1	Anc_1.238	YJL117W	PHO86	Endoplasmic reticulum (ER) resident protein; required for ER exit of the high-affinity phosphate transporter Pho84p, specifically required for packaging of Pho84p into COPII vesicles; protein abundance increases in response to DNA replication stress	7.35749	1.03261	-0.979125	0.318141	-0.360073
	CAGL0L12078g		0.06	1-to-1	Anc_8.246	YER178W	PDA1	E1 alpha subunit of the pyruvate dehydrogenase (PDH) complex; catalyzes the direct oxidative decarboxylation of pyruvate to acetyl-CoA; phosphorylated; regulated by glucose	7.35749	1.03261	-0.979125	0.176463	-0.681396
	CAGL0H06919g		0.935	1-to-1	Anc_8.877	YML130C	ERO1	Thiol oxidase required for oxidative protein folding in the ER; essential for maintaining proper redox balance in ER; feedback regulation of Ero1p occurs via reduction and oxidation of Ero1p regulatory bonds; reduced Pdi1p activates Ero1p by direct reduction of Ero1p regulatory bonds; depletion of thiol substrates and accumulation of oxidized Pdi1p results in inactivation of Ero1p by both Pdi1p-m…	7.35749	1.03261	-0.979125	0.484084	-0.730073
	CAGL0M09581g	ATP1	0.05	1-to-1	Anc_7.432	YBL099W	ATP1	Alpha subunit of the F1 sector of mitochondrial F1F0 ATP synthase; which is a large, evolutionarily conserved enzyme complex required for ATP synthesis; F1 translationally regulates ATP6 and ATP8 expression to achieve a balanced output of ATP synthase genes encoded in nucleus and mitochondria; phosphorylated	7.35749	1.03261	-0.979125	-1.78792	-0.772873	mitochondria
	CAGL0F05335g		0.91	1-to-1	Anc_8.418	YDR208W	MSS4	Phosphatidylinositol-4-phosphate 5-kinase; involved in actin cytoskeleton organization and cell morphogenesis; multicopy suppressor of stt4 mutation	7.35749	1.03261	-0.979125	-0.981298	-0.809644
	CAGL0L09152g		0.725	1-to-1	Anc_8.096	YFR004W	RPN11	Metalloprotease subunit of 19S regulatory particle; part of 26S proteasome lid; couples the deubiquitination and degradation of proteasome substrates; involved, independent of catalytic activity, in fission of mitochondria and peroxisomes; protein abundance increases in response to DNA replication stress	7.35749	1.03261	-0.979125	-1.08039	-0.902749
	CAGL0J04598g		0.025	1-to-1	Anc_4.294	YLR420W	URA4	Dihydroorotase; catalyzes the third enzymatic step in the de novo biosynthesis of pyrimidines, converting carbamoyl-L-aspartate into dihydroorotate	7.35749	1.03261	-0.979125	-1.72072	-1.50705
	CAGL0M02079g		0.075	1-to-1	Anc_8.685	YPL161C	BEM4	Protein involved in establishment of cell polarity and bud emergence; interacts with the Rho1p small GTP-binding protein and with the Rho-type GTPase Cdc42p; involved in maintenance of proper telomere length	7.35749	1.03261	-0.979125	-3.39617	-3.10133
	CAGL0E01199g		0	1-to-1	Anc_8.335	YDR153C	ENT5	Protein containing an N-terminal epsin-like domain; involved in clathrin recruitment and traffic between the Golgi and endosomes; associates with the clathrin adaptor Gga2p, clathrin adaptor complex AP-1, and clathrin	273.453	216.847	-0.97852	-3.99236	-6.72846
	CAGL0J10230g		0.2	1-to-1	Anc_2.223	YNL073W	MSK1	Mitochondrial lysine-tRNA synthetase; required for import of both aminoacylated and deacylated forms of tRNA(Lys) into mitochondria and for aminoacylation of mitochondrially encoded tRNA(Lys)	18.3937	7.22824	-0.977953	15.3187	23.2058	mitochondria
	CAGL0M11473g		0.025	1-to-1	Anc_8.285	YLR099W-A	MIM2	Mitochondrial protein required for outer membrane protein import; involved in import of the subset of proteins with multiple alpha-helical transmembrane segments, including Ugo1p, Tom20p, and Fzo1p; component of a large protein complex in the outer membrane that includes Mim1p; not essential in W303 strain background	18.3937	7.22824	-0.977953	-0.13064	-0.0700215	mitochondria
	CAGL0E02013g		0.48	1-to-2	Anc_3.052	YOL120C	RPL18A	Ribosomal 60S subunit protein L18A; intron of RPL18A pre-mRNA forms stem-loop structures that are a target for Rnt1p cleavage leading to degradation; homologous to mammalian ribosomal protein L18, no bacterial homolog; RPL18A has a paralog, RPL18B, that arose from the whole genome duplication	269.775	213.749	-0.976808	2.85281	8.09683
	CAGL0M13827g	FKS3	0	1-to-1	Anc_5.014	YMR306W	FKS3	Protein involved in spore wall assembly; has similarity to 1,3-beta-D-glucan synthase catalytic subunits Fks1p and Gsc2p; the authentic, non-tagged protein is detected in highly purified mitochondria in high-throughput studies	220.725	171.413	-0.976775	-0.323671	-0.832642
	CAGL0G09625g		0.005	1-to-0	0			0	214.593	166.249	-0.974585	1.60193	10.4443
	CAGL0D04510g		0.005	1-to-1	Anc_3.443	YPR117W		Putative protein of unknown function	365.422	297.39	-0.973823	-2.19214	-4.94244
	CAGL0L05830g		0.355	1-to-1	Anc_8.120	YGL170C	SPO74	Component of the meiotic outer plaque of the spindle pole body; involved in modifying the meiotic outer plaque that is required prior to prospore membrane formation	71.1224	46.4673	-0.972437	-1.74783	-2.1696
	CAGL0H07029g		0.1	1-to-1	Anc_5.360	YDR322W	MRPL35	Mitochondrial ribosomal protein of the large subunit	24.525	11.3587	-0.970581	14.3113	13.7139	mitochondria
	CAGL0F06457g		0.045	1-to-1	Anc_2.626	YMR060C	SAM37	Component of the Sorting and Assembly Machinery (SAM) complex; the SAM (or TOB) complex is located in the mitochondrial outer membrane; binds precursors of beta-barrel proteins and facilitates their outer membrane insertion; contributes to SAM complex stability	24.525	11.3587	-0.970581	0.144795	3.16526
	CAGL0B02585g		0.005	1-to-2	Anc_8.454	YDR233C	RTN1	Reticulon protein; stabilizes membrane curvature; involved in nuclear pore assembly and maintenance of tubular ER morphology; mutant overexpressing RTN1 shows increase in tubular ER; interacts with exocyst subunit Sec6p, Yip3p, and Sbh1p; more abundant than Rtn2p; member of the RTNLA subfamily; mutants have reduced phosphatidylserine transfer between the ER and mitochondria; RTN1 has a paralog, R…	202.331	155.923	-0.970456	-1.63658	-1.09899
	CAGL0M11946g		0.185	1-to-1	Anc_7.031	YAL042W	ERV46	Protein localized to COPII-coated vesicles; forms a complex with Erv41p; involved in the membrane fusion stage of transport	72.3487	47.4999	-0.969934	6.37557	20.5775
	CAGL0G05445g		0.06	1-to-2	Anc_2.046	YDL226C	GCS1	ADP-ribosylation factor GTPase activating protein (ARF GAP); involved in ER-Golgi transport; required for prospore membrane formation; regulates phospholipase Spo14p; shares functional similarity with Glo3p; GCS1 has a paralog, SPS18, that arose from the whole genome duplication	73.5749	48.5325	-0.967556	-0.26612	-2.79839
	CAGL0K02651g		0.005	1-to-1	Anc_2.540	YHL008C		Putative protein of unknown function; may be involved in the uptake of chloride ions; does not appear to be involved in monocarboxylic acid transport; green fluorescent protein (GFP)-fusion protein localizes to the vacuole	652.364	552.444	-0.966558	-0.604853	-3.92199
	CAGL0G04609g	PKH2	0	2-to-2	Anc_3.092	YDR490C	PKH1	Serine/threonine protein kinase; involved in sphingolipid-mediated signaling pathway that controls endocytosis; activates Ypk1p and Ykr2p, components of signaling cascade required for maintenance of cell wall integrity; redundant with Pkh2p; PKH1 has a paralog, PKH2, that arose from the whole genome duplication	111.589	79.5106	-0.966362	0.636469	16.4782
	CAGL0H06237g		0	1-to-1	Anc_7.085	YAL018C	LDS1	Protein Involved in spore wall assembly; localizes to lipid droplets found on or outside of the prospore membrane; shares similarity with Lds2p and Rrt8p, and a strain mutant for all 3 genes exhibits reduced dityrosine fluorescence relative to the single mutants	55.1812	34.076	-0.965977	-0.461744	-0.934658
	CAGL0A04631g		0.02	1-to-1	Anc_7.404	YBL081W		Non-essential protein of unknown function; null mutation results in a decrease in plasma membrane electron transport	116.494	83.6411	-0.964123	-3.71338	-3.24612
	CAGL0L02321g		0	1-to-1	Anc_2.510	YKL001C	MET14	Adenylylsulfate kinase; required for sulfate assimilation and involved in methionine metabolism	117.72	84.6737	-0.963644	-4.29596	-2.94061
	CAGL0D01694g		0	1-to-1	Anc_3.338	YPR054W	SMK1	Middle sporulation-specific mitogen-activated protein kinase (MAPK); required for production of the outer spore wall layers; negatively regulates activity of the glucan synthase subunit Gsc2p	127.53	92.9345	-0.960803	0.0881912	-0.516642
	CAGL0A02475g		0	1-to-1	Anc_5.405	YDR350C	ATP22	Specific translational activator for the mitochondrial ATP6 mRNA; Atp6p encodes a subunit of F1F0 ATP synthase; localized to the mitochondrial inner membrane	141.019	104.293	-0.959237	11.894	11.4631	mitochondria
	CAGL0B00924g		0.28	1-to-1	Anc_1.046	YCL029C	BIK1	Microtubule-associated protein; component of the interface between microtubules and kinetochore, involved in sister chromatid separation; essential in polyploid cells but not in haploid or diploid cells; ortholog of mammalian CLIP-170	147.15	109.456	-0.959222	1.28019	0.325642
	CAGL0K04719g		0.035	1-to-1	Anc_2.043	YNL208W		Protein of unknown function; may interact with ribosomes, based on co-purification experiments; authentic, non-tagged protein is detected in purified mitochondria in high-throughput studies; potential orthologs found in other fungi	57.6337	36.1412	-0.957921	0.422446	-0.859918
	CAGL0F01815g		0	1-to-0	0			0	1240.96	1084.24	-0.95638	0.343285	-1.18895
	CAGL0F02101g		0	2-to-1	Anc_8.069	YFL007W	BLM10	Proteasome activator; binds the core proteasome (CP) and stimulates proteasome-mediated protein degradation by inducing gate opening; required for sequestering CP into proteasome storage granule (PSG) during quiescent phase and for nuclear import of CP in proliferating cells; required for resistance to bleomycin, may be involved in protecting against oxidative damage; similar to mammalian PA200	1076.65	935.541	-0.955468	-0.401247	-4.56062
	CAGL0G06094g		0.065	1-to-2	Anc_2.109	YHR132W-A	IGO2	Protein required for initiation of G0 program; prevents degradation of nutrient-regulated mRNAs via the 5'-3' mRNA decay pathway; phosphorylated by Rim15p; GFP protein localizes to the cytoplasm and nucleus; IGO2 has a paralog, IGO1, that arose from the whole genome duplication	44.1449	25.8151	-0.954754	-0.337213	2.52756
	CAGL0G04565g		0.01	1-to-1	Anc_3.095	YDR488C	PAC11	Dynein intermediate chain, microtubule motor protein; required for intracellular transport and cell division; acts in cytoplasmic dynein pathway; forms complex with dynein light chain Dyn2p that promotes Dyn1p homodimerization and potentiates motor processivity; Dyn2p-Pac11p complex is also important for interaction of dynein motor complex with dynactin complex; forms cortical cytoplasmic microtu…	44.1449	25.8151	-0.954754	-0.409816	-1.53168
	CAGL0K01001g		0.88	1-to-1	Anc_5.142	YGR198W	YPP1	Cargo-transport protein involved in endocytosis; interacts with phosphatidylinositol-4-kinase Stt4p; is required, along with Efr3p, for the assembly and recruitment of multiple copies of the kinase into phosphoinositide kinase (PIK) patches at the plasma membrane; positively regulates Stt4p; GFP-fusion protein localizes to the cytoplasm; YGR198W is an essential gene	25.7512	12.3913	-0.954086	-2.59532	-2.78582
	CAGL0L12144g		0.04	1-to-1	Anc_8.256	YLR084C	RAX2	N-glycosylated protein; involved in the maintenance of bud site selection during bipolar budding; localization requires Rax1p; RAX2 mRNA stability is regulated by Mpt5p	214.593	167.282	-0.952124	-0.379937	-0.83792
	CAGL0B03773g		0	1-to-1	Anc_5.158	YGR191W	HIP1	High-affinity histidine permease; also involved in the transport of manganese ions	258.738	205.489	-0.951841	-0.994611	-2.98003
	CAGL0H03531g	MNP1	0.28	1-to-1	Anc_6.213	YGL068W	MNP1	Protein associated with the mitochondrial nucleoid; putative mitochondrial ribosomal protein with similarity to E. coli L7/L12 ribosomal protein; required for normal respiratory growth	14.715	5.16303	-0.950939	3.44953	3.12169	mitochondria
	CAGL0J00671g		0.955	1-to-1	Anc_5.268	YHR024C	MAS2	Larger subunit of the mitochondrial processing protease (MPP); essential processing enzyme that cleaves the N-terminal targeting sequences from mitochondrially imported proteins	14.715	5.16303	-0.950939	-1.65166	0.227146
	CAGL0H06149g		0.66	1-to-1	Anc_7.078	YAL021C	CCR4	Component of the CCR4-NOT transcriptional complex; CCR4-NOT is involved in regulation of gene expression; component of the major cytoplasmic deadenylase, which is involved in mRNA poly(A) tail shortening	14.715	5.16303	-0.950939	-0.513861	0.108134
	CAGL0M03949g		0.875	1-to-1	Anc_3.036	YNL310C	ZIM17	Heat shock protein with a zinc finger motif; essential for protein import into mitochondria; may act with Pam18p to facilitate recognition and folding of imported proteins by Ssc1p (mtHSP70) in the mitochondrial matrix	14.715	5.16303	-0.950939	-0.470356	-0.200776
	CAGL0L09273g		0	1-to-1	Anc_8.103	YPR006C	ICL2	2-methylisocitrate lyase of the mitochondrial matrix; functions in the methylcitrate cycle to catalyze the conversion of 2-methylisocitrate to succinate and pyruvate; ICL2 transcription is repressed by glucose and induced by ethanol	561.622	472.933	-0.950243	-2.11267	-4.7797
	CAGL0H05005g		0.01	2-to-1	Anc_4.234	YLR380W	CSR1	Phosphatidylinositol transfer protein; has a potential role in regulating lipid and fatty acid metabolism under heme-depleted conditions; interacts specifically with thioredoxin peroxidase; may have a role in oxidative stress resistance; protein abundance increases in response to DNA replication stress	85.8374	58.8585	-0.949374	-1.11448	-1.44514
	CAGL0A02552g		0	2-to-1	Anc_5.412			0	85.8374	58.8585	-0.949374	-3.63807	-3.73511
	CAGL0F06589g		0	1-to-1	Anc_2.632	YMR065W	KAR5	Protein required for nuclear membrane fusion during karyogamy; localizes to the membrane with a soluble portion in the endoplasmic reticulum lumen, may form a complex with Jem1p and Kar2p; expression of the gene is regulated by pheromone	580.015	489.455	-0.949053	1.89814	1.01077
	CAGL0D02464g		0	1-to-1	Anc_3.014	YNL325C	FIG4	Phosphatidylinositol 3,5-bisphosphate (PtdIns[3,5]P) phosphatase; required for efficient mating and response to osmotic shock; physically associates with and regulated by Vac14p; contains a SAC1-like domain	61.3124	39.239	-0.947463	0.139839	-0.928547
	CAGL0K00979g		0	1-to-1	Anc_5.140	YGR199W	PMT6	Protein O-mannosyltransferase; transfers mannose from dolichyl phosphate-D-mannose to protein serine/threonine residues of secretory proteins; reaction is essential for cell wall rigidity; member of a family of mannosyltransferases	283.263	227.173	-0.945683	3.35699	8.26156
	CAGL0M09691g		0	2-to-2	Anc_2.369	YMR153W	NUP53	FG-nucleoporin component of central core of nuclear pore complex (NPC); also part of the NPC nuclear basket; contributes directly to nucleocytoplasmic transport; involved in regulation of transcription and mitosis; induces membrane tubulation, which may contribute to nuclear pore assembly; NUP53 has a paralog, ASM4, that arose from the whole genome duplication	93.1949	65.0542	-0.942211	-0.829706	1.43371
	CAGL0J05940g		0.18	2-to-2	Anc_2.105	YNL154C	YCK2	Palmitoylated plasma membrane-bound casein kinase I isoform; shares redundant functions with Yck1p in morphogenesis, proper septin assembly, endocytic trafficking, and glucose sensing; stabilized by Sod1p binding in the presence of glucose and oxygen, causing glucose repression of respiratory metabolism; YCK2 has a paralog, YCK1, that arose from the whole genome duplication	182.711	140.434	-0.939868	1.16491	-0.509356
	CAGL0K05313g		0.99	1-to-1	Anc_7.445	YPR033C	HTS1	Cytoplasmic and mitochondrial histidine tRNA synthetase; efficient mitochondrial localization requires both a presequence and an amino-terminal sequence; mutations in human ortholog HARS2 are associated with Perrault syndrome	26.9775	13.4239	-0.939391	-0.422197	-0.380873
	CAGL0F01793g	ERG3	0.31	1-to-1	Anc_8.041	YLR056W	ERG3	C-5 sterol desaturase; glycoprotein that catalyzes the introduction of a C-5(6) double bond into episterol, a precursor in ergosterol biosynthesis; mutants are viable, but cannot grow on non-fermentable carbon sources; substrate of the HRD ubiquitin ligase	11.0362	3.09782	-0.939028	-0.411569	-0.221051
	CAGL0E03916g		0	1-to-1	Anc_4.009	YHL032C	GUT1	Glycerol kinase; converts glycerol to glycerol-3-phosphate; glucose repression of expression is mediated by Adr1p and Ino2p-Ino4p; derepression of expression on non-fermentable carbon sources is mediated by Opi1p and Rsf1p	385.042	317.01	-0.938675	-0.479889	-1.40734
	CAGL0D03938g		0.025	1-to-1	Anc_5.312	YHR035W		Putative protein of unknown function; not an essential gene	231.761	182.771	-0.9382	0.647206	0.0933546
	CAGL0L07194g		0.005	1-to-0	0			0	711.224	608.205	-0.936759	0.701109	0.0565599
	CAGL0F02519g		0	1-to-1	Anc_1.128	YJL206C		Putative protein of unknown function; similar to transcriptional regulators from the Zn[2]-Cys[6] binuclear cluster protein family; mRNA is weakly cell cycle regulated, peaking in S phase; induced rapidly upon MMS treatment	452.486	376.901	-0.936609	-2.44741	-2.184
	CAGL0J00319g		0.045	1-to-1	Anc_5.286	YHR046C	INM1	Inositol monophosphatase; involved in biosynthesis of inositol and in phosphoinositide second messenger signaling; INM1 expression increases in the presence of inositol and decreases upon exposure to antibipolar drugs lithium and valproate	107.91	77.4454	-0.933496	0.784635	0.14224
	CAGL0E03025g		0	2-to-1	Anc_4.079	YGR146C	ECL1	Protein of unknown function; mitochondrial-dependent role in the extension of chronological lifespan; overexpression increases oxygen consumption and respiratory activity while deletion results in reduced oxygen consumption under conditions of caloric restriction; induced by iron homeostasis transcription factor Aft2p; multicopy suppressor of temperature sensitive hsf1 mutant; induced by treatmen…	109.136	78.478	-0.933031	1.76305	1.47947
	CAGL0H04587g		0.03	2-to-2	Anc_7.420	YBL089W	AVT5	Putative transporter; member of a family of seven S. cerevisiae genes (AVT1-7) related to vesicular GABA-glycine transporters; AVT5 has a paralog, AVT6, that arose from the whole genome duplication	111.589	80.5432	-0.932199	0.986549	0.689094
	CAGL0A02299g		0.135	1-to-0	0			0	111.589	80.5432	-0.932199	-1.73824	-2.32229
	CAGL0I03564g		0	2-to-2	Anc_7.332	YDL155W	CLB3	B-type cyclin involved in cell cycle progression; activates Cdc28p to promote the G2/M transition; may be involved in DNA replication and spindle assembly; accumulates during S phase and G2, then targeted for ubiquitin-mediated degradation; relative distribution to the nucleus increases upon DNA replication stress; CLB3 has a paralog, CLB4, that arose from the whole genome duplication	116.494	84.6737	-0.930898	2.08677	3.11193
	CAGL0L10560g	PDR13	0.04	1-to-1	Anc_5.335	YHR064C	SSZ1	Hsp70 protein that interacts with Zuo1p (a DnaJ homolog); interacts with Zuo1p to form a ribosome-associated complex that binds the ribosome via the Zuo1p subunit; also involved in pleiotropic drug resistance via sequential activation of PDR1 and PDR5; binds ATP	20.8462	9.29345	-0.930169	1.05981	1.20465
	CAGL0I05764g		0.14	1-to-1	Anc_6.299	YNR009W	NRM1	Transcriptional co-repressor of MBF-regulated gene expression; Nrm1p associates stably with promoters via MCB binding factor (MBF) to repress transcription upon exit from G1 phase	20.8462	9.29345	-0.930169	0.643881	-0.586326
	CAGL0J11044g		0.015	1-to-1	Anc_5.328	YDR307W	PMT7	Putative protein mannosyltransferase similar to Pmt1p; has a potential role in protein O-glycosylation	138.566	103.261	-0.92964	2.72854	6.51445
	CAGL0H05599g		0.025	2-to-2	Anc_8.564	YPL087W	YDC1	Alkaline dihydroceramidase, involved in sphingolipid metabolism; preferentially hydrolyzes dihydroceramide to a free fatty acid and dihydrosphingosine; has a minor reverse activity; YDC1 has a paralog, YPC1, that arose from the whole genome duplication	127.53	93.9671	-0.929461	1.01654	-0.811738
	CAGL0K06765g		0.105	1-to-1	Anc_6.113	YBR217W	ATG12	Ubiquitin-like modifier involved in autophagy and the Cvt pathway; conserved; conjugated to Atg5p to form a complex involved in Atg8p lipidation; Atg12p-Atg5p also forms a complex with Atg16p that is required for autophagosome formation	28.2037	14.4565	-0.926232	-0.13064	-1.0452
	CAGL0K11209g	PEX5	0.005	2-to-1	Anc_8.470	YDR244W	PEX5	Peroxisomal membrane signal receptor for peroxisomal matrix proteins; receptor for the C-terminal tripeptide signal sequence (PTS1) of peroxisomal matrix proteins; required for peroxisomal matrix protein import; also proposed to have PTS1-receptor independent functions	28.2037	14.4565	-0.926232	0.0549851	-1.88917
	CAGL0C01793g		0.025	1-to-1	Anc_6.128	YBR230C	OM14	Integral mitochondrial outer membrane protein; abundance is decreased in cells grown in glucose relative to other carbon sources; appears to contain 3 alpha-helical transmembrane segments; ORF encodes a 97-basepair intron	51.5024	32.0108	-0.923931	-0.536419	-1.26103
	CAGL0K11275g		0.04	2-to-2	Anc_8.477	YDR247W	VHS1	Cytoplasmic serine/threonine protein kinase; identified as a high-copy suppressor of the synthetic lethality of a sis2 sit4 double mutant, suggesting a role in G1/S phase progression; VHS1 has a paralog, SKS1, that arose from the whole genome duplication	73.5749	49.5651	-0.923032	-0.542899	-2.25346
	CAGL0J11374g		0	1-to-0	0			0	274.68	220.978	-0.921924	0.427109	0.958591
	CAGL0J05082g		0.035	1-to-1	Anc_1.324	YJL057C	IKS1	Protein kinase of unknown cellular role; putative serine/threonine kinase; expression is induced during mild heat stress; deletion mutants are hypersensitive to copper sulphate and resistant to sorbate; interacts with an N-terminal fragment of Sst2p	52.7287	33.0434	-0.919884	-1.33863	-1.40382
	CAGL0L01485g		0	1-to-1	Anc_1.496	YML048W	GSF2	Endoplasmic reticulum (ER) localized integral membrane protein; may promote secretion of certain hexose transporters, including Gal2p; involved in glucose-dependent repression	15.9412	6.19563	-0.917543	8.08695	25.025
	CAGL0K04543g		0.025	1-to-1	Anc_4.210	YGR063C	SPT4	Component of the universally conserved Spt4/5 complex (DSIF complex); the complex has multiple roles in concert with RNA polymerases I and II, including regulation of transcription elongation, RNA processing, quality control, and transcription-coupled DNA repair; Spt4p also localizes to kinetochores and heterochromatin and affects chromosome dynamics and silencing; required for transcription thro…	15.9412	6.19563	-0.917543	-1.00312	2.12806
	CAGL0F06215g		0.53	1-to-1	Anc_2.609	YMR044W	IOC4	Member of a complex (Isw1b) with Isw1p and Ioc2p; interacts directly with H3K36me3 nucleosomes through its PWWP domain to recruit the Isw1b complex to open reading frames in a Set2p-dependent manner; Isw1b exhibits nucleosome-stimulated ATPase activity and acts within coding regions to coordinate transcription elongation with termination and processing	15.9412	6.19563	-0.917543	-1.40675	-1.7562
	CAGL0C01155g		0.04	1-to-1	Anc_8.433	YLR224W		F-box protein and component of SCF ubiquitin ligase complexes; involved in ubiquitin-dependent protein catabolism; readily monoubiquitinated in vitro by SCF-Ubc4 complexes; YLR224W is not an essential gene	39.2399	22.7173	-0.916896	1.15241	0.00892763
	CAGL0J09394g		0.02	1-to-1	Anc_7.285	YDL124W		NADPH-dependent alpha-keto amide reductase; reduces aromatic alpha-keto amides, aliphatic alpha-keto esters, and aromatic alpha-keto esters; member of the aldo-keto reductase (AKR) family; protein abundance increases in response to DNA replication stress	53.9549	34.076	-0.916089	-0.0471042	-0.169347
	CAGL0A04565g	SWI4	0.915	1-to-1	Anc_7.409	YER111C	SWI4	DNA binding component of the SBF complex (Swi4p-Swi6p); a transcriptional activator that in concert with MBF (Mbp1-Swi6p) regulates late G1-specific transcription of targets including cyclins and genes required for DNA synthesis and repair; Slt2p-independent regulator of cold growth; acetylation at two sites, K1016 and K1066, regulates interaction with Swi6p	53.9549	34.076	-0.916089	-0.64209	-0.386545
	CAGL0G01056g	GAS3	0	1-to-1	Anc_4.174	YLR343W	GAS2	1,3-beta-glucanosyltransferase; involved with Gas4p in spore wall assembly; has similarity to Gas1p	522.382	440.923	-0.915006	1.32819	1.68388
	CAGL0L08074g		0	2-to-1	Anc_1.151	YCR030C	SYP1	Protein of unknown function involved in endocytic site formation; may regulate assembly and disassembly of the septin ring; colocalizes and interacts with septin subunits; potential role in actin cytoskeletal organization	180.259	139.402	-0.914036	2.68881	1.35951
	CAGL0K06259g	TSA1	0	2-to-2	Anc_5.569	YDR453C	TSA2	Stress inducible cytoplasmic thioredoxin peroxidase; cooperates with Tsa1p in the removal of reactive oxygen, nitrogen and sulfur species using thioredoxin as hydrogen donor; deletion enhances the mutator phenotype of tsa1 mutants; protein abundance increases in response to DNA replication stress; TSA2 has a paralog, TSA1, that arose from the whole genome duplication	80.9324	55.7607	-0.913767	0.20927	1.3344
	CAGL0G09449g	CRH1	0	1-to-1	Anc_5.159	YGR189C	CRH1	Chitin transglycosylase; functions in the transfer of chitin to beta(1-6) and beta(1-3) glucans in the cell wall; similar and functionally redundant to Utr2; localizes to sites of polarized growth; expression induced by cell wall stress	290.621	235.434	-0.913132	-0.733276	-1.94722
	CAGL0J04246g		0.005	1-to-1	Anc_8.766	YMR234W	RNH1	Ribonuclease H1; able to bind double-stranded RNAs and RNA-DNA hybrids; associates with RNAse polymerase I; the homolog of mammalian RNAse HII (the S. cerevisiae homolog of mammalian RNAse HI is RNH201)	258.738	207.554	-0.912303	-0.781848	-1.83445
	CAGL0G03267g		0.015	1-to-2	Anc_7.393	YER101C	AST2	Lipid raft associated protein; overexpression restores Pma1p localization to lipid rafts which is required for targeting of Pma1p to the plasma membrane; sometimes classified in the medium-chain dehydrogenase/reductases (MDRs) superfamily; AST2 has a paralog, AST1, that arose from the whole genome duplication	83.3849	57.8259	-0.911329	1.5696	-0.390233
	CAGL0H04565g		0.125	1-to-1	Anc_7.421	YBL090W	MRP21	Mitochondrial ribosomal protein of the small subunit; MRP21 exhibits genetic interactions with mutations in the COX2 and COX3 mRNA 5'-untranslated leader sequences	22.0725	10.3261	-0.911068	5.63301	5.5754	mitochondria
	CAGL0G06292g		0.37	1-to-1	Anc_7.070	YAL027W	SAW1	5'- and 3'-flap DNA binding protein; recruits Rad1p-Rad10p to single-strand annealing intermediates with 3' non-homologous tails for removal during double-strand break repair; complexes with Rad1p-Rad10p and stimulates its endonuclease activity; green fluorescent protein (GFP)-fusion protein localizes to the nucleus	22.0725	10.3261	-0.911068	0.791903	-0.0551258
	CAGL0H09482g		0.13	1-to-0	0			0	40.4662	23.7499	-0.910298	-0.609647	-0.902974
	CAGL0C01435g		0.24	1-to-1	Anc_6.178	YPL183W-A	RTC6	Protein involved in translation; mutants have defects in biogenesis of nuclear ribosomes; sequence similar to prokaryotic ribosomal protein L36, may be a mitochondrial ribosomal protein; protein abundance increases in response to DNA replication stress	56.4074	36.1412	-0.909186	1.96542	0.954589
	CAGL0B02970g	BMT5	0.02	1-to-0	0			0	202.331	159.021	-0.900749	0.27108	0.478231
	CAGL0E06292g		0.06	2-to-1	Anc_5.266			0	103.005	74.3476	-0.9	1.92165	0.456259
	CAGL0L02607g		0.025	1-to-1	Anc_4.381	YHR202W		Putative protein of unknown function; green fluorescent protein (GFP)-fusion protein localizes to the vacuole, while HA-tagged protein is found in the soluble fraction, suggesting cytoplasmic localization	104.231	75.3802	-0.899659	0.591749	-0.305165
	CAGL0K12452g		0.015	1-to-1	Anc_8.044	YFL027C	GYP8	GTPase-activating protein for yeast Rab family members; Ypt1p is the preferred in vitro substrate but also acts on Sec4p, Ypt31p and Ypt32p; involved in the regulation of ER to Golgi vesicle transport	107.91	78.478	-0.898832	0.119307	-0.704645
	CAGL0L03179g		0.035	1-to-1	Anc_1.249	YKR035W-A	DID2	Class E protein of the vacuolar protein-sorting (Vps) pathway; binds Vps4p and directs it to dissociate ESCRT-III complexes; forms a functional and physical complex with Ist1p; human ortholog may be altered in breast tumors	42.9187	25.8151	-0.898542	-2.30117	-3.2036
	CAGL0E05214g		0.15	1-to-0	0			0	110.362	80.5432	-0.89843	2.3449	2.06657
	CAGL0H05225g		0.01	1-to-1	Anc_8.533	YPL067C		Putative protein of unknown function; green fluorescent protein (GFP)-fusion protein localizes to the cytoplasm; YPL067C is not an essential gene	110.362	80.5432	-0.89843	1.02041	-0.884214
	CAGL0I01958g		0.05	2-to-1	Anc_5.094	YHR154W	RTT107	Protein implicated in Mms22-dependent DNA repair during S phase; involved in recruiting the SMC5/6 complex to double-strand breaks; DNA damage induces phosphorylation by Mec1p at one or more SQ/TQ motifs; interacts with Mms22p and Slx4p; has four BRCT domains; has a role in regulation of Ty1 transposition; relative distribution to nuclear foci increases upon DNA replication stress	62.5387	41.3042	-0.895283	-1.78305	-2.86577
	CAGL0F03289g		0.18	1-to-1	Anc_5.373	YHR081W	LRP1	Nuclear exosome-associated nucleic acid binding protein; involved in RNA processing, surveillance, degradation, tethering, and export; rapidly degraded by the proteasome in the absence of Rrp6p; homolog of mammalian nuclear matrix protein C1D involved in regulation of DNA repair and recombination	31.8825	17.5543	-0.894026	0.287085	-0.902974
	CAGL0C01595g		0	1-to-1	Anc_6.167	YBR248C	HIS7	Imidazole glycerol phosphate synthase; glutamine amidotransferase:cyclase that catalyzes the fifth step of histidine biosynthesis and also produces 5-aminoimidazole-4-carboxamide ribotide (AICAR), a purine precursor	182.711	142.5	-0.890389	0.68278	0.139605
	CAGL0I02442g	PUP2	0.95	1-to-1	Anc_5.064	YGR253C	PUP2	Alpha 5 subunit of the 20S proteasome; involved in ubiquitin-dependent catabolism; human homolog is subunit zeta	12.2625	4.13042	-0.890278	-0.162446	-0.0480199
	CAGL0G07106g	APT1	0.15	2-to-2	Anc_5.557	YML022W	APT1	Adenine phosphoribosyltransferase; catalyzes the formation of AMP from adenine and 5-phosphoribosylpyrophosphate; involved in the salvage pathway of purine nucleotide biosynthesis; APT1 has a paralog, APT2, that arose from the whole genome duplication	12.2625	4.13042	-0.890278	-0.344939	-0.21606
	CAGL0I02398g		0.915	1-to-1	Anc_5.067	YHR170W	NMD3	Protein involved in nuclear export of the large ribosomal subunit; acts as a Crm1p-dependent adapter protein for export of nascent ribosomal subunits through the nuclear pore complex	12.2625	4.13042	-0.890278	-0.946717	-0.902974
	CAGL0J02970g		0	1-to-1	Anc_7.242	YER061C	CEM1	Mitochondrial beta-keto-acyl synthase; possible role in fatty acid synthesis; required for mitochondrial respiration	12.2625	4.13042	-0.890278	-2.48048	-2.44536
	CAGL0C00715g		0.19	1-to-1	Anc_8.436	YLR221C	RSA3	Protein with a likely role in ribosomal maturation; required for accumulation of wild-type levels of large (60S) ribosomal subunits; binds to the helicase Dbp6p in pre-60S ribosomal particles in the nucleolus	17.1675	7.22824	-0.890011	1.42655	3.35443
	CAGL0J04620g		0.185	1-to-1	Anc_4.295	YLR421C	RPN13	Subunit of the 19S regulatory particle of the 26S proteasome lid; acts as a ubiquitin receptor for the proteasome; null mutants accumulate ubiquitinated Gcn4p and display decreased 26S proteasome stability; protein abundance increases in response to DNA replication stress	45.3712	27.8804	-0.88843	0.144795	-1.68645
	CAGL0I05588g		0.03	1-to-1	Anc_6.310	YNR015W	SMM1	Dihydrouridine synthase; member of a family of dihydrouridine synthases including Dus1p, Smm1p, Dus3p, and Dus4p; modifies uridine residues at position 20 of cytoplasmic tRNAs	45.3712	27.8804	-0.88843	-1.44235	-2.57254
	CAGL0J11638g		0.975	1-to-1	Anc_6.031	YMR001C	CDC5	Polo-like kinase with multiple functions in mitosis and cytokinesis; regulates Spc72p; also functions in adaptation to DNA damage during meiosis; has similarity to Xenopus Plx1 and S. pombe Plo1p; possible Cdc28p substrate	8.58374	2.06521	-0.887452	0.102191	-0.0480199
	CAGL0D01122g		0.845	1-to-1	Anc_2.266	YNL048W	ALG11	Alpha-1,2-mannosyltransferase; catalyzes sequential addition of the two terminal alpha 1,2-mannose residues to the Man5GlcNAc2-PP-dolichol intermediate during asparagine-linked glycosylation in the ER	8.58374	2.06521	-0.887452	-0.500279	-0.360073
	CAGL0G02299g		0.955	1-to-1	Anc_5.683	YKR086W	PRP16	DEAH-box RNA helicase involved in second catalytic step of splicing; exhibits ATP-dependent RNA unwinding activity; mediates the release of Yju2p and Cwc25p in the second step; in the absence of ATP, stabilizes the binding of Cwc25p to the spliceosome in the first catalytic step	8.58374	2.06521	-0.887452	-1.38888	-0.548796
	CAGL0L06050g		0.96	1-to-1	Anc_8.143	YGL183C	MND1	Protein required for recombination and meiotic nuclear division; forms a complex with Hop2p, which is involved in chromosome pairing and repair of meiotic double-strand breaks	8.58374	2.06521	-0.887452	-0.199088	-0.809644
	CAGL0J02112g		0.42	1-to-1	Anc_7.136	YIL003W	CFD1	Highly conserved iron-sulfur cluster binding protein; localized in the cytoplasm; forms a complex with Nbp35p that is involved in iron-sulfur protein assembly in the cytosol	8.58374	2.06521	-0.887452	-1.08039	-0.902749
	CAGL0J03586g		0.005	1-to-1	Anc_6.332	YCR066W	RAD18	E3 ubiquitin ligase; forms heterodimer with Rad6p to monoubiquitinate PCNA-K164; heterodimer binds single-stranded DNA and has single-stranded DNA dependent ATPase activity; required for postreplication repair; SUMO-targeted ubiquitin ligase (STUbl) that contains a SUMO-interacting motif (SIM) which stimulates its ubiquitin ligase activity towards the sumoylated form of PCNA	46.5974	28.913	-0.883906	-1.23259	-1.31066
	CAGL0D04834g		0.37	1-to-1	Anc_3.469	YPR133W-A	TOM5	Component of the TOM (translocase of outer membrane) complex; responsible for recognition and initial import of all mitochondrially directed proteins; involved in transfer of precursors from the Tom70p and Tom20p receptors to the Tom40p pore	46.5974	28.913	-0.883906	-0.67559	-3.2036
	CAGL0D03696g		0.015	1-to-1	Anc_6.250	YMR178W		Protein of unknown function; green fluorescent protein (GFP)-fusion protein localizes to both the cytoplasm and nucleus; YMR178W is not an essential gene; protein abundance increases in response to DNA replication stress	212.141	168.315	-0.883712	-2.00115	-3.13101
	CAGL0L06160g		0.005	1-to-1	Anc_8.148	YGL187C	COX4	Subunit IV of cytochrome c oxidase; the terminal member of the mitochondrial inner membrane electron transport chain; precursor N-terminal 25 residues are cleaved during mitochondrial import; phosphorylated; spermidine enhances translation	69.8962	47.4999	-0.883422	-1.2295	-1.9575
	CAGL0G08866g		0	2-to-2	Anc_2.230	YIL131C	FKH1	Forkhead family transcription factor; minor role in expression of G2/M phase genes; negatively regulates transcription elongation; positive role in chromatin silencing at HML, HMR; facilitates clustering and activation of early-firing replication origins; binds to recombination enhancer near HML, regulates donor preference during mating-type switching; relocalizes to cytosol in response to hypoxi…	268.548	217.88	-0.87985	-3.23178	-5.53348
	CAGL0C01485g		0	1-to-1	Anc_6.173	YPL181W	CTI6	Component of the Rpd3L histone deacetylase complex; relieves transcriptional repression by binding to the Cyc8p-Tup1p corepressor and recruiting the SAGA complex to the repressed promoter; contains a PHD finger domain	24.525	12.3913	-0.879716	-1.06304	2.17072
	CAGL0A00143g							0	24.525	12.3913	-0.879716	0.211273	0.645315
	CAGL0G09955g		0.975	1-to-1	Anc_7.540	YPR183W	DPM1	Dolichol phosphate mannose (Dol-P-Man) synthase of the ER membrane; catalyzes the formation of Dol-P-Man from Dol-P and GDP-Man; required for glycosyl phosphatidylinositol membrane anchoring, O mannosylation, and protein glycosylation	24.525	12.3913	-0.879716	-0.344939	-0.21606
	CAGL0I04796g		0	2-to-2	Anc_3.225	YBR037C	SCO1	Copper-binding protein of mitochondrial inner membrane; required for cytochrome c oxidase activity and respiration; may function to deliver copper to cytochrome c oxidase; similar to thioredoxins; SCO1 has a paralog, SCO2, that arose from the whole genome duplication	47.8237	29.9456	-0.879698	1.56713	1.78683
	CAGL0I06248g		0.005	2-to-2	Anc_1.180	YJL165C	HAL5	Putative protein kinase; overexpression increases sodium and lithium tolerance, whereas gene disruption increases cation and low pH sensitivity and impairs potassium uptake, suggesting a role in regulation of Trk1p and/or Trk2p transporters; HAL5 has a paralog, KKQ8, that arose from the whole genome duplication	153.281	117.717	-0.876411	-0.4416	-2.1452
	CAGL0M00176g	BAT2	0.01	2-to-2	Anc_4.389	YJR148W	BAT2	Cytosolic branched-chain amino acid (BCAA) aminotransferase; preferentially involved in BCAA catabolism; homolog of murine ECA39; highly expressed during stationary phase and repressed during logarithmic phase; BAT2 has a paralog, BAT1, that arose from the whole genome duplication	49.0499	30.9782	-0.875781	0.701512	0.352016
	CAGL0A01474g		0.07	2-to-1	Anc_4.089	YGL028C	SCW11	Cell wall protein with similarity to glucanases; may play a role in conjugation during mating based on its regulation by Ste12p	497.857	422.336	-0.874207	-0.607973	-3.27853
	CAGL0J06820g		0	1-to-1	Anc_8.621	YPL123C	RNY1	Vacuolar RNase of the T(2) family; relocalizes to the cytosol where it cleaves tRNAs upon oxidative or stationary phase stress; promotes apoptosis under stress conditions and this function is independent of its catalytic activity	145.924	111.521	-0.87341	0.428687	0.335405
	CAGL0A01804g	HXT1	0	2-to-2	Anc_5.395	YHR094C	HXT1	Low-affinity glucose transporter of the major facilitator superfamily; expression is induced by Hxk2p in the presence of glucose and repressed by Rgt1p when glucose is limiting; HXT1 has a paralog, HXT6, what arose from the whole genome duplication	193.747	152.826	-0.872455	0.258493	-1.23392
	CAGL0I10428g		0.01	1-to-1	Anc_3.497	YGR134W	CAF130	Subunit of the CCR4-NOT transcriptional regulatory complex; CCR4-NOT complex is evolutionarily-conserved and involved in controlling mRNA initiation, elongation, and degradation	138.566	105.326	-0.870703	-1.07688	-2.72943
	CAGL0I03212g		0.015	1-to-1	Anc_1.464	YEL025C		Putative protein of unknown function; green fluorescent protein (GFP)-fusion protein localizes to both the cytoplasm and the nucleus	329.861	272.608	-0.870232	0.822894	-1.22354
	CAGL0L07854g	CWH43	0	1-to-1	Anc_1.434	YCR017C	CWH43	Putative sensor/transporter protein involved in cell wall biogenesis; contains 14-16 transmembrane segments and several putative glycosylation and phosphorylation sites; null mutation is synthetically lethal with pkc1 deletion	190.069	149.728	-0.870226	0.879678	1.77414
	CAGL0L12276g		0.05	1-to-1	Anc_8.264	YLR090W	XDJ1	Chaperone with a role in facilitating mitochondrial protein import; ascomycete-specific member of the DnaJ-like family, closely related to Ydj1p; predicted to be C-terminally prenylated; the authentic, non-tagged protein is detected in highly purified mitochondria in high-throughput studies	84.6111	59.8911	-0.869999	-0.861695	-1.53149
	CAGL0I01386g		0.045	2-to-2	Anc_1.484	YJR049C	UTR1	ATP-NADH kinase; phosphorylates both NAD and NADH; active as a hexamer; enhances the activity of ferric reductase (Fre1p); UTR1 has a paralog, YEF1, that arose from the whole genome duplication	51.5024	33.0434	-0.868734	-1.52036	1.2108
	CAGL0E06270g		0.01	1-to-1	Anc_5.279	YKL160W	ELF1	Transcription elongation factor with a conserved zinc finger domain; implicated in the maintenance of proper chromatin structure in actively transcribed regions; deletion inhibits Brome mosaic virus (BMV) gene expression	132.435	100.163	-0.868718	1.94647	2.57234
	CAGL0L10015g		0.155	1-to-1	Anc_5.641	YOR045W	TOM6	Component of the TOM (translocase of outer membrane) complex; responsible for recognition and initial import steps for all mitochondrially directed proteins; promotes assembly and stability of the TOM complex	18.3937	8.26084	-0.866938	-2.4081	-0.743492
	CAGL0A01177g		0.7	1-to-1	Anc_6.003	YPL268W	PLC1	Phospholipase C; hydrolyzes phosphatidylinositol 4,5-biphosphate (PIP2) to generate the signaling molecules inositol 1,4,5-triphosphate (IP3) and 1,2-diacylglycerol (DAG); involved in regulating many cellular processes	18.3937	8.26084	-0.866938	-0.760688	-2.33949
	CAGL0L06424g		0.01	2-to-1	Anc_8.301			0	25.7512	13.4239	-0.866732	0.0688522	-1.64469
	CAGL0F00891g		0.015	1-to-1	Anc_7.084	YOL047C	LDS2	Protein Involved in spore wall assembly; localizes to lipid droplets found on or outside of the prospore membrane; shares similarity with Lds1p and Rrt8p, and a strain mutant for all 3 genes exhibits reduced dityrosine fluorescence relative to the single mutants; green fluorescent protein (GFP)-fusion protein localizes to the cytoplasm in a punctate pattern	91.9686	66.0868	-0.8667	1.47949	0.696378
	CAGL0A03322g		0	1-to-1	Anc_8.153	YGL194C	HOS2	Histone deacetylase and subunit of Set3 and Rpd3L complexes; required for gene activation via specific deacetylation of lysines in H3 and H4 histone tails; subunit of the Set3 complex, a meiotic-specific repressor of sporulation specific genes that contains deacetylase activity; co-localizes with Cmr1p in nuclear foci in response to DNA damage by MMS	91.9686	66.0868	-0.8667	-1.89415	-1.09369
	CAGL0D04004g		0.005	1-to-1	Anc_4.154	YGR017W		Putative protein of unknown function; green fluorescent protein (GFP)-fusion protein localizes to both the nucleus and the cytoplasm	121.399	90.8693	-0.865936	-0.397536	-0.290846
	CAGL0A00253g		0	1-to-1	Anc_4.101	YGL020C	GET1	Subunit of the GET complex; involved in insertion of proteins into the ER membrane; required for the retrieval of HDEL proteins from the Golgi to the ER in an ERD2 dependent fashion and for normal mitochondrial morphology and inheritance	120.172	89.8367	-0.865702	2.95882	9.77911
	CAGL0C05467g		0	2-to-1	Anc_2.032	YDL233W	MFG1	Regulator of filamentous growth; interacts with FLO11 promoter and regulates FLO11 expression; binds to transcription factors Flo8p and Mss11p; green fluorescent protein (GFP)-fusion protein localizes to the nucleus; YDL233W is not an essential gene	115.267	85.7063	-0.864941	1.90735	-0.118615
	CAGL0J03102g		0	1-to-1	Anc_7.249	YER068W	MOT2	Ubiquitin-protein ligase subunit of the CCR4-NOT complex; with Ubc4p, ubiquitinates nascent polypeptide-associated complex subunits and histone demethyase Jhd2p; CCR4-NOT has roles in transcription regulation, mRNA degradation, and post-transcriptional modifications	110.362	81.5758	-0.864499	-3.8959	-5.15099
	CAGL0L12342g		0	1-to-1	Anc_8.271	YLR092W	SUL2	High affinity sulfate permease; sulfate uptake is mediated by specific sulfate transporters Sul1p and Sul2p, which control the concentration of endogenous activated sulfate intermediates	425.508	358.314	-0.863538	0.025105	0.876635
	CAGL0E02871g		0	1-to-1	Anc_4.095	YBL013W	FMT1	Methionyl-tRNA formyltransferase; catalyzes the formylation of initiator Met-tRNA in mitochondria; potential Cdc28p substrate	272.227	222.01	-0.863444	4.51682	6.01163	mitochondria
	CAGL0I04202g		0.045	1-to-1	Anc_8.107	YGL164C	YRB30	RanGTP-binding protein; inhibits RanGAP1 (Rna1p)-mediated GTP hydrolysis of RanGTP (Gsp1p); shares similarity to proteins in other fungi but not in higher eukaryotes	53.9549	35.1086	-0.862611	0.618925	0.18093
	CAGL0K11880g		0	2-to-2	Anc_3.263	YDR033W	MRH1	Protein that localizes primarily to the plasma membrane; also found at the nuclear envelope; the authentic, non-tagged protein is detected in mitochondria in a phosphorylated state; MRH1 has a paralog, YRO2, that arose from the whole genome duplication	213.367	170.38	-0.862245	1.94071	3.73457
	CAGL0D05082g		0.84	1-to-1	Anc_4.016	YLL039C	UBI4	Ubiquitin; becomes conjugated to proteins, marking them for selective degradation via the ubiquitin-26S proteasome system; essential for the cellular stress response; encoded as a polyubiquitin precursor comprised of 5 head-to-tail repeats; protein abundance increases in response to DNA replication stress	174.127	136.304	-0.860727	-1.33018	-1.84509
	CAGL0G05984g		0.075	2-to-2	Anc_2.098	YHR139C	SPS100	Protein required for spore wall maturation; expressed during sporulation; may be a component of the spore wall; expression also induced in cells treated with the mycotoxin patulin; SPS100 has a paralog, YGP1, that arose from the whole genome duplication	38.0137	22.7173	-0.857042	1.16385	0.510994
	CAGL0F02513g		0.06	1-to-1	Anc_1.129	YJL205C	NCE101	Protein of unknown function; involved in secretion of proteins that lack classical secretory signal sequences	26.9775	14.4565	-0.855184	-0.701715	-0.0656984
	CAGL0H04037g		0.045	2-to-2	Anc_6.070	YOR178C	GAC1	Regulatory subunit for Glc7p type-1 protein phosphatase (PP1); tethers Glc7p to Gsy2p glycogen synthase, binds Hsf1p heat shock transcription factor, required for induction of some HSF-regulated genes under heat shock; GAC1 has a paralog, PIG1, that arose from the whole genome duplication	309.015	255.054	-0.854729	-1.66687	-3.00232
	CAGL0K05335g		0.895	1-to-1	Anc_7.448	YPR034W	ARP7	Component of both the SWI/SNF and RSC chromatin remodeling complexes; actin-related protein involved in transcriptional regulation	39.2399	23.7499	-0.851401	-0.549373	-0.623116
	CAGL0D03652g		0.965	1-to-1	Anc_6.252	YMR179W	SPT21	Protein with a role in transcriptional silencing; required for normal transcription at several loci including HTA2-HTB2 and HHF2-HHT2, but not required at the other histone loci; functionally related to Spt10p; localizes to nuclear foci that become diffuse upon DNA replication stress	61.3124	41.3042	-0.848634	-0.178817	1.26452
	CAGL0F06941g	PYC1	0	2-to-2	Anc_6.115	YGL062W	PYC1	Pyruvate carboxylase isoform; cytoplasmic enzyme that converts pyruvate to oxaloacetate; differentially regulated than isoform Pyc2p; mutations in the human homolog are associated with lactic acidosis; PYC1 has a paralog, PYC2, that arose from the whole genome duplication	512.572	437.825	-0.846979	1.2934	1.86223
	CAGL0L00451g		0.035	1-to-1	Anc_6.275	YMR188C	MRPS17	Mitochondrial ribosomal protein of the small subunit	6.13124	1.03261	-0.846465	7.36692	7.41312	mitochondria
	CAGL0L03828g		0.03	1-to-1	Anc_2.166	YNL111C	CYB5	Cytochrome b5; involved in the sterol and lipid biosynthesis pathways; acts as an electron donor to support sterol C5-6 desaturation	6.13124	1.03261	-0.846465	-1.42758	6.91016
	CAGL0A02750g		0.875	1-to-1	Anc_5.428	YOR117W	RPT5	ATPase of the 19S regulatory particle of the 26S proteasome; one of six ATPases of the regulatory particle; involved in the degradation of ubiquitinated substrates; recruited to the GAL1-10 promoter region upon induction of transcription; similar to human TBP1	6.13124	1.03261	-0.846465	0.0412205	1.95479
	CAGL0G07359g		0.98	1-to-1	Anc_5.574	YML031W	NDC1	Subunit of the transmembrane ring of the nuclear pore complex (NPC); contributes to nucleocytoplasmic transport, NPC biogenesis and spindle pole body duplication; homologous to human NDC1	6.13124	1.03261	-0.846465	0.0680207	0.161345
	CAGL0L01793g		0.985	1-to-1	Anc_2.563	YKL042W	SPC42	Central plaque component of spindle pole body (SPB); involved in SPB duplication, may facilitate attachment of the SPB to the nuclear membrane	6.13124	1.03261	-0.846465	0.0680207	0.161345
	CAGL0M03305g		0.945	2-to-2	Anc_1.446	YEL017C-A	PMP2	Proteolipid associated with plasma membrane H(+)-ATPase (Pma1p); regulates plasma membrane H(+)-ATPase activity; protein abundance increases in response to DNA replication stress; PMP2 has a paralog, PMP1, that arose from the whole genome duplication	6.13124	1.03261	-0.846465	-0.162446	-0.0480199
	CAGL0B03553g		0.725	1-to-1	Anc_6.007	YEL055C	POL5	DNA Polymerase phi; has sequence similarity to the human MybBP1A and weak sequence similarity to B-type DNA polymerases, not required for chromosomal DNA replication; required for the synthesis of rRNA	6.13124	1.03261	-0.846465	0.738002	-0.0720366
	CAGL0J06248g		0.91	1-to-1	Anc_2.082	YNL172W	APC1	Largest subunit of the Anaphase-Promoting Complex/Cyclosome; APC/C is a ubiquitin-protein ligase required for degradation of anaphase inhibitors, including mitotic cyclins, during the metaphase/anaphase transition; component of the platform domain of the APC/C, based on structural analysis; localizes to nuclear foci that become diffuse upon DNA replication stress	6.13124	1.03261	-0.846465	-0.500279	-0.360073
	CAGL0F05753g		0.99	1-to-1	Anc_8.383	YDR182W	CDC1	Putative lipid phosphatase of the endoplasmic reticulum; shows Mn2+ dependence and may affect Ca2+ signaling; mutants display actin and general growth defects and pleiotropic defects in cell cycle progression and organelle distribution	6.13124	1.03261	-0.846465	-0.875507	-0.710405
	CAGL0M12144g		0.78	1-to-1	Anc_7.050	YAL035W	FUN12	Translation initiation factor eIF5B; GTPase that promotes Met-tRNAiMet binding to ribosomes and ribosomal subunit joining; promotes GTP-dependent maturation of 18S rRNA by Nob1p; protein abundance increases in response to DNA replication stress; homolog of bacterial IF2	6.13124	1.03261	-0.846465	-1.04869	-0.818477
	CAGL0J07238g	RPS12	0.675	1-to-1	Anc_7.011	YOR369C	RPS12	Protein component of the small (40S) ribosomal subunit; homologous to mammalian ribosomal protein S12, no bacterial homolog	6.13124	1.03261	-0.846465	-1.17384	-0.990671
	CAGL0H07095g		0.02	1-to-1	Anc_5.352	YDR320C	SWA2	Auxilin-like protein involved in vesicular transport; clathrin-binding protein required for uncoating of clathrin-coated vesicles	6.13124	1.03261	-0.846465	-1.57949	-1.37343
	CAGL0J07980g		0.035	1-to-1	Anc_1.098	YNL259C	ATX1	Cytosolic copper metallochaperone; transports copper to the secretory vesicle copper transporter Ccc2p for eventual insertion into Fet3p, which is a multicopper oxidase required for high-affinity iron uptake	296.752	244.728	-0.8453	-1.32873	-3.12657
	CAGL0F05533g		0.07	1-to-1	Anc_8.405	YDR197W	CBS2	Mitochondrial translational activator of the COB mRNA; interacts with translating ribosomes, acts on the COB mRNA 5'-untranslated leader	63.7649	43.3694	-0.845144	0.47621	1.02166
	CAGL0M13255g		0.01	1-to-2	Anc_2.603	YKL065C	YET1	Endoplasmic reticulum transmembrane protein; may interact with ribosomes, based on co-purification experiments; homolog of human BAP31 protein; YET1 has a paralog, YET2, that arose from the whole genome duplication	63.7649	43.3694	-0.845144	2.56706	-0.383192
	CAGL0M00528g		0	1-to-1	Anc_4.355	YJR131W	MNS1	Alpha-1,2-mannosidase; involved in ER-associated protein degradation (ERAD); catalyzes the removal of one mannose residue from a glycosylated protein, converting the modification from Man9GlcNAc to Man8GlcNAc; catalyzes the last step in glycoprotein maturation in the ER and is critical for ER protein degradation	63.7649	43.3694	-0.845144	-4.39295	-4.03249
	CAGL0G00484g		0.035	1-to-1	Anc_5.030	YGR271C-A	EFG1	Essential protein required for maturation of 18S rRNA; null mutant is sensitive to hydroxyurea and is delayed in recovering from alpha-factor arrest; green fluorescent protein (GFP)-fusion protein localizes to the nucleolus	28.2037	15.4891	-0.844866	-0.986762	-1.47906
	CAGL0M12793g		0.145	1-to-1	Anc_7.270	YER079W		Putative protein of unknown function	64.9912	44.402	-0.843579	0.612715	0.695118
	CAGL0L06468g		0	1-to-1	Anc_8.298	YDR131C		F-box protein subunit of SCF ubiquitin ligase complex; substrate-specific adaptor subunit that recruits substrates to a core ubiquitination complex	185.164	146.63	-0.842992	1.10085	1.12707
	CAGL0B01969g		0	2-to-2	Anc_8.284	YDR125C	ECM18	Protein of unknown function; ECM18 has a paralog, ICT1, that arose from the whole genome duplication	488.047	416.14	-0.841951	2.04855	2.32932
	CAGL0E01507g		0.005	1-to-1	Anc_3.024	YOL137W	BSC6	Protein of unknown function with 8 putative transmembrane segments; ORF exhibits genomic organization compatible with a translational readthrough-dependent mode of expression	603.314	520.433	-0.840028	-9.02378	-9.95722
	CAGL0L03520g	BCK1	0.01	1-to-1	Anc_1.271	YJL095W	BCK1	MAPKKK acting in the protein kinase C signaling pathway; the kinase C signaling pathway controls cell integrity; upon activation by Pkc1p phosphorylates downstream kinases Mkk1p and Mkk2p; MAPKKK is an acronym for mitogen-activated protein (MAP) kinase kinase kinase	68.6699	47.4999	-0.839524	-1.59639	-2.5308
	CAGL0M12100g		0.095	2-to-1	Anc_7.047			0	42.9187	26.8477	-0.837038	-0.457023	-0.774757
	CAGL0L00407g		0.15	2-to-1	Anc_6.278	YMR190C	SGS1	Nucleolar DNA helicase of the RecQ family; involved in genome integrity maintenance; regulates chromosome synapsis and meiotic joint molecule/crossover formation; potential role as repressor of a subset of rapamycin responsive genes; rapidly lost in response to rapamycin in Rrd1p-dependent manner; similar to human BLM and WRN proteins implicated in Bloom and Werner syndromes; forms nuclear foci u…	29.43	16.5217	-0.835613	0.649354	-1.46559
	CAGL0I07865g		0	1-to-1	Anc_3.119	YOL084W	PHM7	Protein of unknown function; expression is regulated by phosphate levels; green fluorescent protein (GFP)-fusion protein localizes to the cell periphery and vacuole; protein abundance increases in response to DNA replication stress	1039.86	919.019	-0.833876	-0.945563	-3.29097
	CAGL0I02068g		0.01	1-to-1	Anc_5.089	YHR157W	REC104	Protein involved in early stages of meiotic recombination; required for meiotic crossing over; forms a complex with Rec102p and Spo11p necessary during the initiation of recombination	77.2537	54.7281	-0.833101	-0.12733	-0.507384
	CAGL0K01507g		0	1-to-1	Anc_3.156	YDL035C	GPR1	Plasma membrane G protein coupled receptor (GPCR); interacts with the heterotrimeric G protein alpha subunit, Gpa2p, and with Plc1p; sensor that integrates nutritional signals with the modulation of cell fate via PKA and cAMP synthesis	114.041	85.7063	-0.831786	-1.63084	-2.46455
	CAGL0M07832g		0.04	1-to-1	Anc_5.131	YJR021C	REC107	Protein involved in early stages of meiotic recombination; involved in coordination between the initiation of recombination and the first division of meiosis; part of a complex (Rec107p-Mei4p-Rec114p) required for ds break formation	103.005	76.4128	-0.829357	-0.236437	-0.65765
	CAGL0L07480g		0	2-to-2	Anc_3.281	YBR066C	NRG2	Transcriptional repressor; mediates glucose repression and negatively regulates filamentous growth; NRG2 has a paralog, NRG1, that arose from the whole genome duplication	88.2899	64.0215	-0.82934	-0.103599	-3.95269
	CAGL0D05918g	ATF2	0	1-to-1	Anc_5.184	YGR177C	ATF2	Alcohol acetyltransferase; may play a role in steroid detoxification; forms volatile esters during fermentation, which is important for brewing and winemaking	724.713	631.955	-0.827351	-2.65447	-3.38877
	CAGL0E02893g		0.86	1-to-1	Anc_4.091	YBL014C	RRN6	Component of the core factor (CF) rDNA transcription factor complex; CF is required for transcription of 35S rRNA genes by RNA polymerase I and is composed of Rrn6p, Rrn7p, and Rrn11p	313.92	261.249	-0.824102	-1.15734	1.33959
	CAGL0A00187g		0.605	1-to-1	Anc_4.097	YGL023C	PIB2	Protein of unknown function; contains FYVE domain; similar to Fab1 and Vps27	14.715	6.19563	-0.822864	-0.761589	-0.603747
	CAGL0E02211g		0.005	1-to-0	0			0	218.272	176.576	-0.821994	-2.08834	-0.838332
	CAGL0B02101g		0	1-to-1	Anc_5.105	YGR223C	HSV2	Phosphatidylinositol 3,5-bisphosphate-binding protein; plays a role in micronucleophagy; belongs to the PROPPIN family of proteins; predicted to fold as a seven-bladed beta-propeller; displays punctate cytoplasmic localization	187.616	149.728	-0.820679	-2.12592	-1.98369
	CAGL0J07062g		0	1-to-1	Anc_8.600	YPL111W	CAR1	Arginase; responsible for arginine degradation, expression responds to both induction by arginine and nitrogen catabolite repression; disruption enhances freeze tolerance	150.829	117.717	-0.820082	-0.349188	0.817741
	CAGL0M08602g		0.085	1-to-1	Anc_5.636	YDR270W	CCC2	Cu(+2)-transporting P-type ATPase; required for export of copper from the cytosol into an extracytosolic compartment; has similarity to human proteins involved in Menkes and Wilsons diseases; protein abundance increases in response to DNA replication stress; affects TBSV model (+)RNA virus replication by regulating copper metabolism	49.0499	32.0108	-0.819631	-1.37554	-2.29274
	CAGL0L07634g		0.095	1-to-1	Anc_6.020	YML002W		Putative protein of unknown function; expression induced by heat and by calcium shortage	148.376	115.652	-0.818514	-1.45235	-3.22851
	CAGL0A02387g		0.09	1-to-1	Anc_5.398	YDR347W	MRP1	Mitochondrial ribosomal protein of the small subunit; MRP1 exhibits genetic interactions with PET122, encoding a COX3-specific translational activator, and with PET123, encoding a small subunit mitochondrial ribosomal protein	22.0725	11.3587	-0.815986	18.9875	19.6134	mitochondria
	CAGL0I05742g		0.075	1-to-1	Anc_6.301	YNR010W	CSE2	Subunit of the RNA polymerase II mediator complex; associates with core polymerase subunits to form the RNA polymerase II holoenzyme; component of the Middle domain of mediator; required for regulation of RNA polymerase II activity; relocalizes to the cytosol in response to hypoxia	22.0725	11.3587	-0.815986	0.693283	0.824048
[truncated: 3,935 more rows]
