# Supplementary material for: Echinocandin tolerance and persistence in vitro are regulated by calcineurin signaling in Candida glabrata
Source: mBio. 2025 Dec 5;17(1):e02546-25. doi: 10.1128/mbio.02546-25 (PMC12802179; doi:10.1128/mbio.02546-25)
Supplement: Table S2 — Strains used in this study. [file mbio.02546-25-s0003.xlsx]

## Sheet: Sheet1
List of strains used in this study
Strain name	Parent	Genotype	Source
BG14	BG2	ura3∆::Tn903NeoR	Cormack and Falkow 1999
BG87	BG14	ura3∆::Tn903NeoR his3∆	Cormack and Falkow 1999
AAH11	BG87	ura3∆::Tn903NeoR his3∆ fks1::HIS3	Pavesic et al 2024
AAH10	BG87	ura3∆::Tn903NeoR his3∆ fks2::HIS3	Pavesic et al 2024
TJN07	BG14	ura3∆::Tn903NeoR crz1::NatR	Pavesic et al 2024
TJN01	BG14	ura3∆::Tn903NeoR cnb1::HygR	Pavesic et al 2024
TJN139	BG14	ura3∆::Tn903NeoR mrp20∆::ScURA3	Nickels et al 2025
AAH02	BG14	ura3∆::Tn903NeoR ipt1::URA3	Nickels et al 2025
AAH27	BG14	ura3∆::Tn903NeoR hog1::URA3	Nickels et al 2025
BG2	Clinical Isolate	Wild Type	Cormack and Falkow 1999
BG2 ssk2∆	BG2	ssk2∆::NAT1	Gregori et al 2007
BG2 pbs2∆	BG2	pbs2∆::SAT1	Gregori et al 2007
CGM1094	BG14	ura3∆::Tn903NeoR pdr1∆::HYGr	Orta-Zavalza et al 2013
SC5314	Clinical Isolate	Wild Type	Gillum et al 1984
ATCC2001 (CBS138)	Clinical Isolate	Wild Type, Chr. K duplication	Kitada et al 1995
ATCC2001 pbs2	ATCC2001	pbs2∆::SAT1, Chr. K duplication	Gregori et al 2007
CBS138	Clinical Isolate	Wild Type (ATCC 2001)	Dujon et al 2004
YC111	CBS138	cna1∆::FRT	Chen et al 2012
YC504	CBS138	cnb1∆::FRT	Chen et al 2012
YC502	CBS138	crz1∆::FRT	Chen et al 2012
AAH12	BG14	ura3∆::Tn903NeoR cna1::URA3	this study
AAH01	BG14	ura3∆::Tn903NeoR gtb1::URA3	this study
AAH39	TJN07	ura3∆::Tn903NeoR crz1::NatR hog1::URA3	this study
AAH38	BG14	ura3∆::Tn903NeoR rcn2::URA3	this study
