# Supplementary material for: Echinocandin tolerance and persistence in vitro are regulated by calcineurin signaling in Candida glabrata
Source: mBio. 2025 Dec 5;17(1):e02546-25. doi: 10.1128/mbio.02546-25 (PMC12802179; doi:10.1128/mbio.02546-25)
Supplement: Table S3 — Oligonucleotides and plasmids used in this study. [file mbio.02546-25-s0004.xlsx]

## Sheet: Sheet1
List of oligonucleotides and plasmids used in this study
C.glabrata ORF	Oligo Name	Purpose	Sequence (5' to 3')
CAGL0L11110g	CNA1_PR_Ura_F	Knockout (PRODIGE)	AGGTTTGAATATATATTCTTGTTGGCACCGACAATATTTTCTAGTGCTTATAAATAAAAGATGTCGAAAGCTACATATA
CAGL0L11110g	CNA1_PR_Ura_R	Knockout (PRODIGE)	TAAATACGATATCAATATTATTATTTTGCTCTTGAGATGAAAAATAATTCGTGAGTAGGATTAGTTTTGCTGGCCGCATC
CAGL0L11110g	CNA1_Screen_F	Screening	AGCCTCGTTACTAAGTCCTTCA
CAGL0L11110g	CNA1_Screen_R	Screening	TGGCTTCATATAGACGGGTCTTC
CAGL0E04796g	Gtb1_PR_F	Knockout (PRODIGE)	AGAGATTGGCATTCAAGAAGTTGATCTCAGTGGGAAATAGTGTACTCGTAGTAGGAAATAATGTCGAAAGCTACATATA
CAGL0E04796g	Gtb1_PR_R	Knockout (PRODIGE)	CGTAAACATGCTTGATTACTATATGCTTGTGGTAAATAGGAAAATATATTTAAATTACGTTTAGTTTTGCTGGCCGCATC
CAGL0E04796g	Gtb1_Screen_F	Screening	TTCAACGGCAGGTCGGTAAG
CAGL0E04796g	Gtb1_Screen_R	Screening	TGTGCGGCTTACACTGAGAG
CAGL0M11748g	HOG1_PR_URA_F	Knockout (PRODIGE)	AGCGACAACAGTGAATAAAAAAAGGAACTATTAATTAAATAGGAACACCAGAAAGAAATAATGTCGAAAGCTACATATA
CAGL0M11748g	HOG1_PR_URA_R	Knockout (PRODIGE)	TTGCAGGTAGTCATATATGAGCTCATTTACTTCAGCTAAACTACACACAGTAGTTTTTATTTAGTTTTGCTGGCCGCATC
CAGL0M11748g	HOG1_Screen_F	Screening	CCATGCTCCAGATCTAGCCG
CAGL0M11748g	HOG1_Screen_R	Screening	CGGGAAAGATGCGCAATGAG
CAGL0J04158g	RCN2_PR_Ura_F	Knockout (PRODIGE)	TCCAGTACACAGACATCACACACAGACATAGACACAGACACGCAGATATAGCAGCACAAGATGTCGAAAGCTACATATA
CAGL0J04158g	RCN2_PR_Ura_R	Knockout (PRODIGE)	GTTTTTCCAATATGAGGTTCAAAAAAGACTATAACTAGCTTCATAGAAGCAATCCCCTAATTAGTTTTGCTGGCCGCATC
CAGL0J04158g	RCN2_Screen_F	Screening	TCGACCTCTTGGGTTCGTTG
CAGL0J04158g	RCN2_Screen_R	Screening	GCGTTGCAAGCGCTATTTTA
Plasmids	Oligo Name	Purpose	Sequence (5' to 3')
pCN-PDC1-RCN2	RCN2_pCN_SpeI_F	Molecular Cloning	ATGCACTAGTATGAAGACACAGGTATTGATTACGG
	RCN2_pCN_XhoI_R	Molecular Cloning	ATGCCTCGAGCTAGTTAAAGAACTCATCGACAG
