# Supplementary material for: Echinocandin tolerance and persistence in vitro are regulated by calcineurin signaling in Candida glabrata
Source: mBio. 2025 Dec 5;17(1):e02546-25. doi: 10.1128/mbio.02546-25 (PMC12802179; doi:10.1128/mbio.02546-25)
Supplement: Table S4 — Half-life estimates of all experiments. [file mbio.02546-25-s0005.xlsx]

## Sheet: Sheet1
Table S4 Harrington et al
Output of all curve fits (for half-life determination)
				Susceptable Cells			Persister Cells
Figure	Treatment / Conditions	Strain	Name in Table	m2 (λ)	m2 Error	T1/2 (hr)	m4 (λ)	m4 Error	T1/2 (hr)	Curve Fit R value	Notes
1 & S1	Round 1 0.125μg/mL Micafungin	BG14	WT - Round 1	0.84895	0.28209	0.816476	0.18803	0.014481	3.68636	0.99435
	Round 2 0.125μg/mL Micafungin	BG14	WT - Round 2	1.0109	0.26993	0.685673	0.1813	0.014014	3.82321	0.99442
	Round 1 0.125μg/mL Micafungin 1 μg/mL FK506	BG14	WT + FK506 - Round 1	2.2981	0.24277	0.301618	0.18321	0.035935	3.78335	0.99734
	Round 2 0.125μg/mL Micafungin 1 μg/mL FK506	BG14	WT + FK506 - Round 2	2.09	0.31668	0.331649	0.18816	0.068052	3.68382	0.99624
3	0.125μg/mL Micafungin	BG14	WT	1.0535	0.67436	0.657947	0.22	N/A	3.15067	0.9401	Fit to y = log(m1*exp(-m2*x)+m3*exp(-0.22*x))
		AAH12	cna1Δ	1.7934	0.18117	0.386499	0.22	N/A	3.15067	0.99624	Fit to y = log(m1*exp(-m2*x)+m3*exp(-0.22*x))
		TJN01	cnb1Δ	1.5097	0.13198	0.459129	0.22	N/A	3.15067	0.99721	Fit to y = log(m1*exp(-m2*x)+m3*exp(-0.22*x))
		TJN07	crz1Δ	1.4499	0.2067	0.478066	0.22	N/A	3.15067	0.99491	Fit to y = log(m1*exp(-m2*x)+m3*exp(-0.22*x))
	0.125μg/mL Micafungin 1 μg/mL FK506	BG14	WT + FK506	1.7101	0.29672	0.405326	0.22	N/A	3.15067	0.99448	Fit to y = log(m1*exp(-m2*x)+m3*exp(-0.22*x))
		AAH12	cna1Δ + FK506	1.8784	0.21966	0.369009	0.22	N/A	3.15067	0.99597	Fit to y = log(m1*exp(-m2*x)+m3*exp(-0.22*x))
		TJN01	cnb1Δ + FK506	2.4497	0.22443	0.282952	0.22	N/A	3.15067	0.9988	Fit to y = log(m1*exp(-m2*x)+m3*exp(-0.22*x))
		TJN07	crz1Δ + FK506	3.5687	0.93273	0.19423	0.22	N/A	3.15067	0.99163	Fit to y = log(m1*exp(-m2*x)+m3*exp(-0.22*x))
4	0.6μg/mL Manogepix 2hr Pre-treatment 0.125μg/mL Micafungin	BG14	WT+MGX	0.32864	0.0086774	2.10914	0.059704	0.002939	11.6097	0.99767
		TJN01	cnb1Δ+MGX	2.3648	0.18293	0.29311	0.06001	0.0077093	11.5505	0.98988
		TJN07	crz1Δ+MGX	0.21684	0.014328	3.19658	N/A	N/A	N/A	0.98091	Fit to a single exponential decay equation
	No Drug 2 hr Pre-Treatment 0.125μg/mL Micafungin	BG14	WT	0.49936	0.058395	1.38807	0.18095	0.0093538	3.8306	0.98749	Removed T16 for fit
		TJN01	cnb1Δ	2.3636	0.32343	0.293259	0.099955	0.016997	6.93459	0.98214
		TJN07	crz1Δ	2.3656	0.67269	0.293011	0.13827	0.014275	5.013	0.99345
6 & S4 (top right panel only)	0.125μg/mL Micafungin	BG14	WT	0.53719	0.055843	1.29032	0.15663	0.014755	4.42538	0.98685
		BG87	BG87	0.65339	0.042873	1.06085	0.12552	0.012728	5.5222	0.9914
		AAH10	fks2Δ	0.70977	0.069881	0.97658	0.072994	0.017937	9.49595	0.97562
		AAH11	fks1Δ	0.27643	0.019579	2.5075	N/A	N/A	N/A	0.99256	Fit to a single exponential decay equation
		BG14, BG87, fks2Δ	N/A	0.63186	0.038085	1.09699	0.11773	0.01041	5.8876	0.9731	All 3 strains fit together
6	0.125μg/mL Micafungin	BG14	WT	1.0369	0.21203	0.66848	0.14693	0.016915	4.71753	0.99494
		AAH02	ipt1Δ	0.25651	0.011557	2.70222	N/A	N/A	N/A	0.99397	Fit to a single exponential decay equation
		AAH01	gtb1Δ	0.69993	0.16475	0.990309	0.1593	0.0089102	4.35121	0.99836
	0.125μg/mL Micafungin 1 μg/mL FK506	BG14	WT + FK506	2.0684	0.18977	0.335113	0.21494	0.017697	3.22484	0.99869
		AAH02	ipt1Δ + FK506	2.3984	0.13359	0.289004	0.22993	0.0097671	3.0146	0.99957
		AAH01	gtb1Δ + FK506	1.8842	0.27347	0.367893	0.19948	0.032529	3.47494	0.99595
7	0.125μg/mL Micafungin	BG14	WT	0.6201	0.0712	1.1178	0.12253	0.040399	5.65696	0.99708
		AAH27	hog1Δ	0.47157	0.025804	1.46996	0.057677	0.014274	12.0177	0.99394	Removed T12 for fit
		TJN07	crz1Δ	1.5343	0.32971	0.451768	0.2169	0.072977	3.1957	0.99001
		AAH39	hog1Δ, crz1Δ	0.40543	0.02026	1.70966	0.19168	0.014402	3.61617	0.99479
	0.125μg/mL Micafungin 1 μg/mL FK506	BG14	WT + FK506	2.1446	0.15297	0.323206	0.15647	0.070027	4.4299	0.99865
		AAH27	hog1Δ + FK506	1.249	0.35912	0.554962	0.057248	0.30937	12.1078	0.98993
		TJN07	crz1Δ + FK506	2.1678	0.18614	0.319747	0.18176	0.073288	3.81353	0.99826
		AAH39	hog1Δ, crz1Δ + FK506	1.0787	0.35463	0.642576	0.04353	0.31476	15.9234	0.98788
8	0.125μg/mL Micafungin	SC3514	C. albicans Micafungin	0.99813	0.037995	0.694432	0.0087766	0.0049302	78.9767	0.99297	Fit to y = log(m1*exp(-m2*x)+m3*exp(abs(-m4*x)))
	0.125μg/mL Micafungin 1 μg/mL FK506	SC3514	C. albicans Micafungin + FK506	1.3876	0.18446	0.49953	0.024531	0.043607	28.256	0.99342
	10μg/mL Amphotericin B	SC3514	C. albicans Amphotericin B	2.4141	0.15176	0.287124	0.58702	0.028254	1.18079	0.99968
	10 μg/mL Amphotericin B 1 μg/mL FK506	SC3514	C. albicans Amphotericin B +FK506	2.0275	0.13482	0.341873	0.53961	0.038159	1.28453	0.99958
	10μg/mL Amphotericin B	BG14	C. glabrata Amphotericin B	1.9095	0.26969	0.362999	0.22863	0.10032	3.03174	0.96867
	10 μg/mL Amphotericin B 1 μg/mL FK506	BG14	C. glabrata Amphotericin B +FK506	1.6968	0.28711	0.4085	0.11556	0.06835	5.99816	0.98892
S2	Log Phase 0.125μg/mL Micafungin	BG14	WT	2.8257	0.14628	0.245301	0.2322	0.0075313	2.98513	0.99947	Fit includes T0, no lag in log phase cells
S3	0.125μg/mL Micafungin	BG14	0.125μg/mL MF	0.85708	0.25735	0.808731	0.14961	0.053569	4.63303	0.98757
	0.5μg/mL Micafungin	BG14	0.5μg/mL MF	0.79364	0.46268	0.873377	0.16933	0.063733	4.09347	0.97826
	1μg/mL Micafungin	BG14	1μg/mL MF	0.65913	0.30401	1.05161	0.13868	0.093558	4.99818	0.97393
	2μg/mL Micafungin	BG14	2μg/mL MF	0.69277	0.35224	1.00054	0.22333	0.079355	3.10369	0.98519
	All MF doses fit together	BG14	N/A	0.70366	0.12165	0.985074	0.15026	0.032663	4.61299	0.9727
	2μg/mL Caspofungin	BG14	2μg/mL CF	0.84566	0.54598	0.819652	0.19032	0.038636	3.64201	0.98884
	4μg/mL Caspofungin	BG14	4μg/mL CF	0.85055	0.44042	0.81494	0.16087	0.031393	4.30874	0.99031
	8μg/mL Caspofungin	BG14	8μg/mL CF	1.1925	0.92855	0.581255	0.1954	0.035332	3.54732	0.98722
	16μg/mL Caspofungin	BG14	16μg/mL CF	1.1638	1.7053	0.59559	0.24847	0.032691	2.78966	0.98993
	All CF Doses fit together	BG14	N/A	1.1835	0.35512	0.585676	0.19817	0.012837	3.49774	0.98549
	2μg/mL Ibrexafungerp	BG14	2μg/mL IBX	0.87872	0.090711	0.788815	0.19743	0.03098	3.51085	0.99839
	4μg/mL Ibrexafungerp	BG14	4μg/mL IBX	1.0122	0.15395	0.684657	0.17378	0.012735	3.98888	0.9935
	6μg/mL Ibrexafungerp	BG14	6μg/mL IBX	2.0238	0.61392	0.34249	0.24048	0.034396	2.88235	0.99141
	8μg/mL Ibrexafungerp	BG14	8μg/mL IBX	1.827	0.34117	0.379412	0.25917	0.017607	2.67449	0.9977
	All IBX doses fit together	BG14	N/A	1.386	0.16794	0.500106	0.23932	0.015499	2.89632	0.9899
S4 (Remaining panels)	0.125μg/mL Micafungin	BG14	WT	1.2453	1.4889	0.556611	0.27035	0.035136	2.56389	0.99303	Control for pdr1Δ
		CGM1094	pdr1Δ	1.2576	1.7546	0.551167	0.29713	0.039083	2.33281	0.99259
		BG14	WT	1.2262	0.3607	0.565281	0.23871	0.049268	2.90372	0.9937	Control for mrp20Δ
		TJN139	mrp20Δ	0.90613	0.066126	0.764953	0.17927	0.019193	3.8665	0.99937
S5	0.125μg/mL Micafungin	BG14	WT	1.4034	0.14872	0.493906	0.29	0.0040938	2.39016	0.99578
		AAH38	rcn2Δ	1.8696	0.26413	0.370746	0.1917	0.0084648	3.61579	0.99417
	0.125μg/mL Micafungin 1 μg/mL FK506	BG14	WT + FK506	3.1529	0.41371	0.219844	0.33259	0.065502	2.08409	0.99708
		AAH38	rcn2Δ + FK506	3.0128	0.47233	0.230067	0.3603	0.078322	1.92381	0.99613
	0.125μg/mL Micafungin	BG14 + pCN-PDC1	WT + Vector	1.0211	0.44602	0.678824	0.23998	0.029622	2.88835	0.99425
		BG14 + pCN-PDC1-RCN2	WT + RCN2	1.2243	0.37867	0.566158	0.24257	0.014368	2.85751	0.9981
		AAH12 + pCN-PDC1	cna1Δ + Vector	2.752	0.59074	0.25187	0.27655	0.032145	2.50641	0.99445
		AAH12 + pCN-PDC1-RCN2	cna1Δ + RCN2	2.8124	0.97859	0.246461	0.2616	0.045557	2.64965	0.98731
S7	0.125μg/mL Micafungin	CBS138	CBS138	0.8814	0.11979	0.786416	0.21095	0.027024	3.28584	0.99704
		YC111	cna1Δ	1.3792	0.23085	0.502572	0.26784	0.04299	2.58792	0.99603
		YC504	cnb1Δ	1.2219	0.16066	0.56727	0.2247	0.048044	3.08477	0.99644
		YC502	crz1Δ	0.97192	0.16003	0.713173	0.19247	0.06537	3.60133	0.99391
	0.125μg/mL Micafungin 1 μg/mL FK506	CBS138	CBS138 + FK506	1.4064	0.13005	0.492852	0.24598	0.024964	2.8179	0.99862
		YC111	cna1Δ + FK506	1.4774	0.3565	0.469167	0.29088	0.063412	2.38293	0.99203
		YC504	cnb1Δ + FK506	1.2905	0.18607	0.537115	0.24162	0.051725	2.86887	0.99594
		YC502	crz1Δ + FK506	1.6495	0.27456	0.420217	0.26408	0.033821	2.62476	0.99658
S8	0.125μg/mL Micafungin	BG2	WT	1.895	2.4237	0.365777	0.31516	0.018065	2.19935	0.9973
		BG2 ssk2∆	ssk2Δ	0.37667	0.020827	1.8402	N/A	N/A	N/A	0.99244	Fit to a single exponential decay equation
		BG2 pbs2∆	pbs2Δ	0.35275	0.020523	1.96498	N/A	N/A	N/A	0.99164	Fit to a single exponential decay equation
	0.125μg/mL Micafungin 1 μg/mL FK506	BG2	WT + FK506	2.8444	0.10378	0.243688	0.25793	0.015521	2.68735	0.99907
		BG2 ssk2∆	ssk2Δ + FK506	1.6047	0.13753	0.431948	0.19144	0.030744	3.6207	0.99866
		BG2 pbs2∆	pbs2Δ + FK506	1.2425	0.18531	0.557865	0.16115	0.068528	4.30125	0.9952
S9	0.125μg/mL Micafungin	ATCC2001 (CBS138)	2001 (ssk2-)	0.3486	0.036262	1.98837	N/A	N/A	N/A	0.974	Fit to a single exponential decay equation
		ATCC2001 pbs2	pbs2Δ (ssk2-)	0.29838	0.056414	2.32303	N/A	N/A	N/A	0.92107	Fit to a single exponential decay equation
	0.125μg/mL Micafungin 1 μg/mL FK506	ATCC2001 (CBS138)	2001 (ssk2-) + FK506	1.4962	0.064255	0.463272	0.13366	0.027317	5.1859	0.99428
		ATCC2001 pbs2	pbs2Δ (ssk2-) + FK506	1.4667	0.18658	0.47259	0.10347	0.16538	6.69902	0.99536
